# Supplementary material for: A near complete genome for goat genetic and genomic research
Source: Genet Sel Evol. 2021 Sep 10;53:74. doi: 10.1186/s12711-021-00668-5 (PMC8434745; doi:10.1186/s12711-021-00668-5)
Supplement: Supplementary file 4 — Additional file 4: Table S12. Gene annotation of identified structural variations between Saanen_v1 and ARS1. The structural variations between Saanen_v1 and ARS1 were annotated using ANNOVAR. [file 12711_2021_668_MOESM4_ESM.xlsx]

## Sheet: saanen_v12.annotate.csv
Table S12. Gene annotation of identified structural variations between Saanen_v1 and ARS1
reference	ref_start	ref_stop	ID	size	strand	type	ref_gap_size	query_gap_size	Saanen_v1_coordinates	method	feature	Gene
1	103901	103953	Assemblytics_b_8	221	+	Tandem_contraction	52	-169	1:1180332-1180501:-	between_alignments	intronic	ITSN1
1	181838	182050	Assemblytics_b_9	285	+	Repeat_expansion	212	497	1:1258271-1258768:+	between_alignments	intronic	ITSN1
1	187632	187632	Assemblytics_w_1	55	+	Insertion	0	55	1:1264336-1264391:+	within_alignment	intronic	ITSN1
1	364731	365336	Assemblytics_b_10	327	+	Tandem_expansion	-605	-278	1:1441752-1442030:-	between_alignments	intronic	CRYZL1
1	488776	488777	Assemblytics_b_11	653	+	Insertion	0	653	1:1565705-1566358:+	between_alignments	intronic	TMEM50B
1	1125482	1125543	Assemblytics_w_2	61	+	Deletion	61	0	1:2202836-2202836:+	within_alignment	intergenic	OLIG2(dist=131998),C1H21orf62(dist=78218)
1	1457368	1457843	Assemblytics_b_13	83	+	Tandem_expansion	-475	-392	1:2534604-2534996:-	between_alignments	intronic	EVA1C
1	1616758	1616758	Assemblytics_w_3	65	+	Insertion	0	65	1:2693724-2693789:+	within_alignment	intronic	URB1
1	1620027	1621113	Assemblytics_b_14	274	+	Repeat_contraction	1086	812	1:2697052-2697864:+	between_alignments	exonic	URB1
1	1670019	1670078	Assemblytics_w_4	59	+	Deletion	59	0	1:2746721-2746721:+	within_alignment	intergenic	MRAP(dist=6275),MIS18A(dist=9101)
1	1994542	1994542	Assemblytics_w_5	76	+	Insertion	0	76	1:3052155-3052231:+	within_alignment	intronic	HUNK
1	2320355	2320884	Assemblytics_b_17	157	+	Tandem_expansion	-529	-372	1:3377963-3378335:-	between_alignments	intergenic	SOD1(dist=13320),TIAM1(dist=104304)
1	2320680	2320680	Assemblytics_w_6	52	+	Insertion	0	52	1:3378289-3378341:+	within_alignment	intergenic	SOD1(dist=13645),TIAM1(dist=104508)
1	2417337	2417436	Assemblytics_b_18	100	+	Tandem_expansion	-99	1	1:3474994-3474995:+	between_alignments	intergenic	SOD1(dist=110302),TIAM1(dist=7752)
1	2447688	2447959	Assemblytics_b_19	469	+	Tandem_contraction	271	-198	1:3505146-3505344:-	between_alignments	intronic	TIAM1
1	2516082	2516089	Assemblytics_b_20	126	+	Insertion	-7	119	1:3573206-3573325:+	between_alignments	intronic	TIAM1
1	2543609	2543609	Assemblytics_w_7	84	+	Insertion	0	84	1:3600938-3601022:+	within_alignment	intronic	TIAM1
1	2814936	2815439	Assemblytics_b_21	143	+	Tandem_expansion	-503	-360	1:3872273-3872633:-	between_alignments	intronic	TIAM1
1	3038008	3038332	Assemblytics_b_22	126	+	Repeat_expansion	324	450	1:4095350-4095800:+	between_alignments	intergenic	TIAM1(dist=150351),KRTAP11-1(dist=96500)
1	3115822	3115823	Assemblytics_b_23	155	+	Tandem_contraction	1	-154	1:4173058-4173212:-	between_alignments	intergenic	TIAM1(dist=228165),KRTAP11-1(dist=19009)
1	3153032	3153087	Assemblytics_b_24	1019	+	Tandem_expansion	-55	964	1:4210251-4211215:+	between_alignments	intergenic	KRTAP11-1(dist=17335),LOC100861181(dist=40017)
1	3170659	3170720	Assemblytics_w_8	61	+	Deletion	61	0	1:4228833-4228833:+	within_alignment	intergenic	KRTAP11-1(dist=34962),LOC100861181(dist=22384)
1	3331570	3331658	Assemblytics_b_25	88	+	Deletion	88	0	1:4389560-4389560:+	between_alignments	intergenic	LOC100861168(dist=14512),LOC100860930(dist=196236)
1	3356963	3357067	Assemblytics_b_26	104	+	Deletion	104	0	1:4414844-4414844:+	between_alignments	intergenic	LOC100861168(dist=39905),LOC100860930(dist=170827)
1	3606318	3606420	Assemblytics_b_27	145	+	Tandem_expansion	-102	43	1:4664104-4664147:+	between_alignments	intergenic	LOC100861311(dist=25742),KRTAP15-1(dist=246577)
1	3766390	3767673	Assemblytics_b_28	1289	+	Deletion	1283	-6	1:4824105-4824111:-	between_alignments	intergenic	LOC100861311(dist=185814),KRTAP15-1(dist=85324)
1	3899256	3899300	Assemblytics_b_29	67	+	Insertion	-44	23	1:4955692-4955715:+	between_alignments	intergenic	LOC102181160(dist=29947),LOC102181431(dist=9125)
1	4232548	4232601	Assemblytics_w_9	53	+	Deletion	53	0	1:5288773-5288773:+	within_alignment	intergenic	CLDN17(dist=57161),GRIK1(dist=229810)
1	4238591	4238891	Assemblytics_b_30	300	+	Deletion	300	0	1:5294757-5294757:+	between_alignments	intergenic	CLDN17(dist=63204),GRIK1(dist=223520)
1	4258494	4258584	Assemblytics_b_31	90	+	Deletion	90	0	1:5314261-5314261:+	between_alignments	intergenic	CLDN17(dist=83107),GRIK1(dist=203827)
1	4266962	4267082	Assemblytics_b_32	118	+	Deletion	120	2	1:5322621-5322623:+	between_alignments	intergenic	CLDN17(dist=91575),GRIK1(dist=195329)
1	4272163	4272180	Assemblytics_b_33	226	+	Insertion	17	243	1:5327707-5327950:+	between_alignments	intergenic	CLDN17(dist=96776),GRIK1(dist=190231)
1	4298879	4298880	Assemblytics_b_34	228	+	Insertion	-1	227	1:5354644-5354871:+	between_alignments	intergenic	CLDN17(dist=123492),GRIK1(dist=163531)
1	4377755	4385547	Assemblytics_b_35	7808	+	Deletion	7792	-16	1:5433715-5433731:-	between_alignments	intergenic	CLDN17(dist=202368),GRIK1(dist=76864)
1	4446996	4448276	Assemblytics_b_36	1286	+	Deletion	1280	-6	1:5495096-5495102:-	between_alignments	intergenic	CLDN17(dist=271609),GRIK1(dist=14135)
1	4458735	4458851	Assemblytics_b_37	114	+	Deletion	116	2	1:5505580-5505582:+	between_alignments	intergenic	CLDN17(dist=283348),GRIK1(dist=3560)
1	4498296	4499203	Assemblytics_b_38	920	+	Deletion	907	-13	1:5544976-5544989:-	between_alignments	intronic	GRIK1
1	4512127	4512249	Assemblytics_b_39	120	+	Deletion	122	2	1:5557919-5557921:+	between_alignments	intronic	GRIK1
1	4520520	4523325	Assemblytics_b_40	1011	+	Repeat_expansion	2805	3816	1:5566186-5570002:+	between_alignments	intronic	GRIK1
1	4532258	4532259	Assemblytics_b_41	119	+	Insertion	0	119	1:5578942-5579061:+	between_alignments	intronic	GRIK1
1	4543923	4543989	Assemblytics_b_42	74	+	Deletion	66	-8	1:5590705-5590713:-	between_alignments	intronic	GRIK1
1	4568535	4568588	Assemblytics_w_10	53	+	Deletion	53	0	1:5615193-5615193:+	within_alignment	intronic	GRIK1
1	4576534	4577804	Assemblytics_b_43	380	+	Repeat_contraction	1270	890	1:5623132-5624022:+	between_alignments	intronic	GRIK1
1	4582772	4582783	Assemblytics_b_44	105	+	Insertion	-11	94	1:5628986-5629080:+	between_alignments	intronic	GRIK1
1	4710524	4710621	Assemblytics_b_45	97	+	Deletion	97	0	1:5756754-5756754:+	between_alignments	intronic	GRIK1
1	4786265	4786321	Assemblytics_b_46	53	+	Tandem_expansion	-56	-3	1:5832402-5832405:-	between_alignments	intronic	GRIK1
1	5174696	5174697	Assemblytics_b_47	162	+	Insertion	0	162	1:6220609-6220771:+	between_alignments	intronic	BACH1
1	5259326	5259443	Assemblytics_b_48	117	+	Deletion	117	0	1:6305329-6305329:+	between_alignments	intergenic	BACH1(dist=44338),MAP3K7CL(dist=111830)
1	5328231	5328231	Assemblytics_w_11	69	+	Insertion	0	69	1:6374083-6374152:+	within_alignment	intergenic	BACH1(dist=113243),MAP3K7CL(dist=43042)
1	5680674	5680674	Assemblytics_w_12	66	+	Insertion	0	66	1:6726386-6726452:+	within_alignment	intergenic	N6AMT1(dist=30481),NONE(dist=NONE)
1	5849126	5849161	Assemblytics_b_50	810	+	Tandem_contraction	35	-775	1:6893995-6894770:-	between_alignments	intergenic	N6AMT1(dist=198933),ADAMTS5(dist=1969242)
1	5994057	5994061	Assemblytics_b_51	119	+	Tandem_contraction	4	-115	1:7038690-7038805:-	between_alignments	intergenic	N6AMT1(dist=343864),ADAMTS5(dist=1824342)
1	6066109	6066239	Assemblytics_b_52	130	+	Deletion	130	0	1:7110757-7110757:+	between_alignments	intergenic	N6AMT1(dist=415916),ADAMTS5(dist=1752164)
1	6152239	6153465	Assemblytics_b_54	1361	+	Tandem_contraction	1226	-135	1:7196587-7196722:-	between_alignments	intergenic	N6AMT1(dist=502046),ADAMTS5(dist=1664938)
1	6224339	6224408	Assemblytics_b_55	72	+	Deletion	69	-3	1:7267490-7267493:-	between_alignments	intergenic	N6AMT1(dist=574146),ADAMTS5(dist=1593995)
1	6335803	6336859	Assemblytics_b_56	1062	+	Deletion	1056	-6	1:7378839-7378845:-	between_alignments	intergenic	N6AMT1(dist=685610),ADAMTS5(dist=1481544)
1	6390214	6390664	Assemblytics_b_57	459	+	Deletion	450	-9	1:7432201-7432210:-	between_alignments	intergenic	N6AMT1(dist=740021),ADAMTS5(dist=1427739)
1	6847433	6847491	Assemblytics_w_13	58	+	Deletion	58	0	1:7888886-7888886:+	within_alignment	intergenic	N6AMT1(dist=1197240),ADAMTS5(dist=970912)
1	6861143	6862135	Assemblytics_b_59	1007	+	Deletion	992	-15	1:7902485-7902500:-	between_alignments	intergenic	N6AMT1(dist=1210950),ADAMTS5(dist=956268)
1	6923512	6923686	Assemblytics_b_60	173	+	Deletion	174	1	1:7963730-7963731:+	between_alignments	intergenic	N6AMT1(dist=1273319),ADAMTS5(dist=894717)
1	6947864	6947874	Assemblytics_b_61	863	+	Insertion	-10	853	1:7987894-7988747:+	between_alignments	intergenic	N6AMT1(dist=1297671),ADAMTS5(dist=870529)
1	6983020	6985419	Assemblytics_b_62	2409	+	Deletion	2399	-10	1:8023898-8023908:-	between_alignments	intergenic	N6AMT1(dist=1332827),ADAMTS5(dist=832984)
1	7212491	7212492	Assemblytics_b_63	1250	+	Insertion	-1	1249	1:8250887-8252136:+	between_alignments	intergenic	N6AMT1(dist=1562298),ADAMTS5(dist=605911)
1	7255306	7255307	Assemblytics_b_64	1146	+	Insertion	-1	1145	1:8294937-8296082:+	between_alignments	intergenic	N6AMT1(dist=1605113),ADAMTS5(dist=563096)
1	7417101	7417321	Assemblytics_b_65	219	+	Deletion	220	1	1:8457678-8457679:+	between_alignments	intergenic	N6AMT1(dist=1766908),ADAMTS5(dist=401082)
1	7560563	7560564	Assemblytics_b_66	106	+	Insertion	0	106	1:8600832-8600938:+	between_alignments	intergenic	N6AMT1(dist=1910370),ADAMTS5(dist=257839)
1	7887608	7888999	Assemblytics_b_67	1399	+	Deletion	1391	-8	1:8927742-8927750:-	between_alignments	intergenic	ADAMTS5(dist=15640),ADAMTS1(dist=85431)
1	7906326	7906326	Assemblytics_w_14	69	+	Insertion	0	69	1:8945049-8945118:+	within_alignment	intergenic	ADAMTS5(dist=34358),ADAMTS1(dist=68104)
1	8086545	8086549	Assemblytics_b_68	302	+	Insertion	4	306	1:9125203-9125509:+	between_alignments	intergenic	ADAMTS1(dist=102646),CYYR1(dist=188406)
1	8239405	8239409	Assemblytics_b_69	747	+	Insertion	-4	743	1:9278217-9278960:+	between_alignments	intergenic	ADAMTS1(dist=255506),CYYR1(dist=35546)
1	8335182	8335419	Assemblytics_b_70	247	+	Deletion	237	-10	1:9374697-9374707:-	between_alignments	intronic	CYYR1
1	8500574	8500576	Assemblytics_b_71	898	+	Insertion	2	900	1:9539646-9540546:+	between_alignments	intergenic	CYYR1(dist=104607),APP(dist=141726)
1	8585854	8585970	Assemblytics_b_72	116	+	Deletion	116	0	1:9625800-9625800:+	between_alignments	intergenic	CYYR1(dist=189887),APP(dist=56332)
1	8683483	8685477	Assemblytics_b_73	233	+	Repeat_expansion	1994	2227	1:9723261-9725488:+	between_alignments	intronic	APP
1	8757350	8757351	Assemblytics_b_74	1258	+	Insertion	0	1258	1:9797237-9798495:+	between_alignments	intronic	APP
1	9061331	9061485	Assemblytics_b_75	153	+	Deletion	154	1	1:10102241-10102242:+	between_alignments	downstream	GABPA
1	9109073	9109205	Assemblytics_b_76	132	+	Deletion	132	0	1:10149823-10149823:+	between_alignments	intronic	ATP5J
1	9244180	9244193	Assemblytics_b_77	133	+	Insertion	-13	120	1:10284735-10284855:+	between_alignments	intronic	MRPL39
1	9376502	9376627	Assemblytics_b_80	64	+	Tandem_expansion	-125	-61	1:10418141-10418202:-	between_alignments	intergenic	MIR155(dist=114110),NONE(dist=NONE)
1	9416027	9416659	Assemblytics_b_81	910	+	Tandem_contraction	632	-278	1:10457365-10457643:-	between_alignments	intergenic	MIR155(dist=153635),NONE(dist=NONE)
1	9453492	9453546	Assemblytics_w_15	54	+	Deletion	54	0	1:10494149-10494149:+	within_alignment	intergenic	MIR155(dist=191100),NONE(dist=NONE)
1	9685111	9685471	Assemblytics_b_82	411	+	Repeat_expansion	360	771	1:10725511-10726282:+	between_alignments	intergenic	MIR155(dist=422719),NONE(dist=NONE)
1	9771712	9771776	Assemblytics_w_16	64	+	Deletion	64	0	1:10812487-10812487:+	within_alignment	intergenic	MIR155(dist=509320),NONE(dist=NONE)
1	9831103	9831159	Assemblytics_w_17	56	+	Deletion	56	0	1:10871724-10871724:+	within_alignment	intergenic	MIR155(dist=568711),NONE(dist=NONE)
1	10071831	10071832	Assemblytics_b_83	442	+	Insertion	1	443	1:11112033-11112476:+	between_alignments	intergenic	MIR155(dist=809439),NONE(dist=NONE)
1	10169923	10169924	Assemblytics_b_84	63	+	Insertion	-1	62	1:11210444-11210506:+	between_alignments	intergenic	MIR155(dist=907531),NONE(dist=NONE)
1	10326589	10326590	Assemblytics_b_85	1814	+	Insertion	-1	1813	1:11367067-11368880:+	between_alignments	intergenic	MIR155(dist=1064197),NONE(dist=NONE)
1	10384599	10384681	Assemblytics_b_86	89	+	Deletion	82	-7	1:11426868-11426875:-	between_alignments	intergenic	MIR155(dist=1122207),NONE(dist=NONE)
1	10405559	10405646	Assemblytics_b_87	95	+	Tandem_contraction	-87	-182	1:11447617-11447799:-	between_alignments	intergenic	MIR155(dist=1143167),NONE(dist=NONE)
1	10468665	10469325	Assemblytics_b_88	677	+	Deletion	660	-17	1:11510611-11510628:-	between_alignments	intergenic	MIR155(dist=1206273),NONE(dist=NONE)
1	10480310	10480327	Assemblytics_b_89	947	+	Insertion	17	964	1:11521598-11522562:+	between_alignments	intergenic	MIR155(dist=1217918),NONE(dist=NONE)
1	10568483	10569574	Assemblytics_b_90	1107	+	Deletion	1091	-16	1:11610613-11610629:-	between_alignments	intergenic	MIR155(dist=1306091),NONE(dist=NONE)
1	10843396	10843444	Assemblytics_b_93	280	+	Insertion	-48	232	1:11884154-11884386:+	between_alignments	intergenic	MIR155(dist=1581004),NONE(dist=NONE)
1	10921142	10930963	Assemblytics_b_94	69	+	Repeat_contraction	9821	9752	1:11962123-11971875:+	between_alignments	intergenic	MIR155(dist=1658750),NONE(dist=NONE)
1	10941550	10941645	Assemblytics_b_95	95	+	Deletion	95	0	1:11982462-11982462:+	between_alignments	intergenic	MIR155(dist=1679158),NONE(dist=NONE)
1	10946858	10946973	Assemblytics_b_96	116	+	Tandem_expansion	-115	1	1:11987764-11987765:+	between_alignments	intergenic	MIR155(dist=1684466),NONE(dist=NONE)
1	10968164	10968408	Assemblytics_b_97	245	+	Deletion	244	-1	1:12009094-12009095:-	between_alignments	intergenic	MIR155(dist=1705772),NONE(dist=NONE)
1	11012502	11012660	Assemblytics_b_98	151	+	Deletion	158	7	1:12053147-12053154:+	between_alignments	intergenic	MIR155(dist=1750110),NONE(dist=NONE)
1	11100936	11100941	Assemblytics_b_99	190	+	Tandem_contraction	5	-185	1:12141190-12141375:-	between_alignments	intergenic	MIR155(dist=1838544),NONE(dist=NONE)
1	11116861	11117064	Assemblytics_b_100	1562	+	Repeat_expansion	203	1765	1:12157107-12158872:+	between_alignments	intergenic	MIR155(dist=1854469),NONE(dist=NONE)
1	11146236	11146238	Assemblytics_b_101	548	+	Insertion	-2	546	1:12188055-12188601:+	between_alignments	intergenic	MIR155(dist=1883844),NONE(dist=NONE)
1	11295322	11295323	Assemblytics_b_102	491	+	Insertion	0	491	1:12337499-12337990:+	between_alignments	intergenic	NONE(dist=NONE),NONE(dist=NONE)
1	11503173	11503174	Assemblytics_b_103	138	+	Insertion	0	138	1:12545710-12545848:+	between_alignments	intergenic	NONE(dist=NONE),NONE(dist=NONE)
1	11759806	11760006	Assemblytics_b_104	197	+	Deletion	200	3	1:12802211-12802214:+	between_alignments	intergenic	NONE(dist=NONE),TRNAS-GGA(dist=1787901)
1	11968484	11980068	Assemblytics_b_105	1870	+	Repeat_contraction	11584	9714	1:13010539-13020253:+	between_alignments	intergenic	NONE(dist=NONE),TRNAS-GGA(dist=1567839)
1	12038272	12038536	Assemblytics_b_106	106	+	Repeat_contraction	264	158	1:13078452-13078610:+	between_alignments	intergenic	NONE(dist=NONE),TRNAS-GGA(dist=1509371)
1	12067989	12069498	Assemblytics_b_107	79	+	Repeat_contraction	1509	1430	1:13108091-13109521:+	between_alignments	intergenic	NONE(dist=NONE),TRNAS-GGA(dist=1478409)
1	12103420	12103471	Assemblytics_w_18	51	+	Deletion	51	0	1:13143439-13143439:+	within_alignment	intergenic	NONE(dist=NONE),TRNAS-GGA(dist=1444436)
1	12205182	12205256	Assemblytics_w_19	74	+	Deletion	74	0	1:13245124-13245124:+	within_alignment	intergenic	NONE(dist=NONE),TRNAS-GGA(dist=1342651)
1	12321996	12322313	Assemblytics_b_108	330	+	Deletion	317	-13	1:13361740-13361753:-	between_alignments	intergenic	NONE(dist=NONE),TRNAS-GGA(dist=1225594)
1	12562326	12566609	Assemblytics_b_109	2367	+	Repeat_contraction	4283	1916	1:13601535-13603451:+	between_alignments	intergenic	NONE(dist=NONE),TRNAS-GGA(dist=981298)
1	12628477	12628833	Assemblytics_b_110	364	+	Deletion	356	-8	1:13665267-13665275:-	between_alignments	intergenic	NONE(dist=NONE),TRNAS-GGA(dist=919074)
1	12777132	12778118	Assemblytics_b_111	838	+	Repeat_contraction	986	148	1:13813511-13813659:+	between_alignments	intergenic	NONE(dist=NONE),TRNAS-GGA(dist=769789)
1	13110312	13110584	Assemblytics_b_112	258	+	Deletion	272	14	1:14145670-14145684:+	between_alignments	intergenic	NONE(dist=NONE),TRNAS-GGA(dist=437323)
1	13118082	13118082	Assemblytics_w_20	66	+	Insertion	0	66	1:14153182-14153248:+	within_alignment	intergenic	NONE(dist=NONE),TRNAS-GGA(dist=429825)
1	13190851	13191737	Assemblytics_b_113	892	+	Deletion	886	-6	1:14226006-14226012:-	between_alignments	intergenic	NONE(dist=NONE),TRNAS-GGA(dist=356170)
1	13253293	13254112	Assemblytics_b_114	839	+	Deletion	819	-20	1:14287478-14287498:-	between_alignments	intergenic	NONE(dist=NONE),TRNAS-GGA(dist=293795)
1	13270915	13270924	Assemblytics_b_115	547	+	Insertion	-9	538	1:14304286-14304824:+	between_alignments	intergenic	NONE(dist=NONE),TRNAS-GGA(dist=276983)
1	13392525	13392596	Assemblytics_w_21	71	+	Deletion	71	0	1:14426389-14426389:+	within_alignment	intergenic	NONE(dist=NONE),TRNAS-GGA(dist=155311)
1	13428451	13428453	Assemblytics_b_116	2418	+	Insertion	2	2420	1:14462242-14464662:+	between_alignments	intergenic	NONE(dist=NONE),TRNAS-GGA(dist=119454)
1	13442360	13442367	Assemblytics_b_117	97	+	Insertion	-7	90	1:14478564-14478654:+	between_alignments	intergenic	NONE(dist=NONE),TRNAS-GGA(dist=105540)
1	13479319	13479578	Assemblytics_b_118	259	+	Deletion	259	0	1:14515486-14515486:+	between_alignments	intergenic	NONE(dist=NONE),TRNAS-GGA(dist=68329)
1	13488315	13488342	Assemblytics_b_119	280	+	Insertion	-27	253	1:14524249-14524502:+	between_alignments	intergenic	NONE(dist=NONE),TRNAS-GGA(dist=59565)
1	13507854	13516557	Assemblytics_b_120	1206	+	Repeat_contraction	8703	7497	1:14544035-14551532:+	between_alignments	intergenic	NONE(dist=NONE),TRNAS-GGA(dist=31350)
1	13586870	13597152	Assemblytics_b_121	239	+	Repeat_contraction	10282	10043	1:14621799-14631842:+	between_alignments	intergenic	TRNAS-GGA(dist=38892),NCAM2(dist=250162)
1	13622890	13623366	Assemblytics_b_122	469	+	Deletion	476	7	1:14657523-14657530:+	between_alignments	intergenic	TRNAS-GGA(dist=74912),NCAM2(dist=223948)
1	13978701	13978702	Assemblytics_b_123	2398	+	Tandem_contraction	1	-2397	1:15010171-15012568:-	between_alignments	intronic	NCAM2
1	14019412	14019462	Assemblytics_w_22	50	+	Deletion	50	0	1:15050905-15050905:+	within_alignment	intronic	NCAM2
1	14111557	14111790	Assemblytics_b_124	238	+	Deletion	233	-5	1:15142981-15142986:-	between_alignments	intronic	NCAM2
1	14242471	14242481	Assemblytics_b_125	982	+	Insertion	10	992	1:15273631-15274623:+	between_alignments	intronic	NCAM2
1	14390348	14390644	Assemblytics_b_126	212	+	Repeat_contraction	296	84	1:15422188-15422272:+	between_alignments	intronic	NCAM2
1	14572138	14572150	Assemblytics_b_127	304	+	Insertion	-12	292	1:15603686-15603978:+	between_alignments	intergenic	NCAM2(dist=118910),NONE(dist=NONE)
1	14726962	14737710	Assemblytics_b_128	2359	+	Repeat_contraction	10748	8389	1:15758786-15767175:+	between_alignments	intergenic	NCAM2(dist=273734),NONE(dist=NONE)
1	14811813	14811828	Assemblytics_b_129	503	+	Insertion	-15	488	1:15841166-15841654:+	between_alignments	intergenic	NCAM2(dist=358585),NONE(dist=NONE)
1	15053427	15053995	Assemblytics_b_130	577	+	Deletion	568	-9	1:16082937-16082946:-	between_alignments	intergenic	NCAM2(dist=600199),NONE(dist=NONE)
1	15194449	15194478	Assemblytics_b_131	373	+	Insertion	-29	344	1:16223404-16223748:+	between_alignments	intergenic	NCAM2(dist=741221),TMPRSS15(dist=1957271)
1	15224819	15224831	Assemblytics_b_132	139	+	Insertion	-12	127	1:16254124-16254251:+	between_alignments	intergenic	NCAM2(dist=771591),TMPRSS15(dist=1926918)
1	15273742	15273757	Assemblytics_b_133	1275	+	Insertion	-15	1260	1:16303232-16304492:+	between_alignments	intergenic	NCAM2(dist=820514),TMPRSS15(dist=1877992)
1	15285517	15285698	Assemblytics_b_134	181	+	Deletion	181	0	1:16316260-16316260:+	between_alignments	intergenic	NCAM2(dist=832289),TMPRSS15(dist=1866051)
1	15525149	15525157	Assemblytics_b_135	186	+	Insertion	8	194	1:16555385-16555579:+	between_alignments	intergenic	NCAM2(dist=1071921),TMPRSS15(dist=1626592)
1	15536241	15536241	Assemblytics_w_23	68	+	Insertion	0	68	1:16566678-16566746:+	within_alignment	intergenic	NCAM2(dist=1083013),TMPRSS15(dist=1615508)
1	15706705	15708035	Assemblytics_b_136	396	+	Repeat_contraction	1330	934	1:16737024-16737958:+	between_alignments	intergenic	NCAM2(dist=1253477),TMPRSS15(dist=1443714)
1	15710532	15714762	Assemblytics_b_137	4222	+	Deletion	4230	8	1:16740458-16740466:+	between_alignments	intergenic	NCAM2(dist=1257304),TMPRSS15(dist=1436987)
1	15736252	15736254	Assemblytics_b_138	173	+	Insertion	2	175	1:16761940-16762115:+	between_alignments	intergenic	NCAM2(dist=1283024),TMPRSS15(dist=1415495)
1	15772280	15773159	Assemblytics_b_139	889	+	Deletion	879	-10	1:16798059-16798069:-	between_alignments	intergenic	NCAM2(dist=1319052),TMPRSS15(dist=1378590)
1	15865451	15865452	Assemblytics_b_140	1248	+	Insertion	-1	1247	1:16890256-16891503:+	between_alignments	intergenic	NCAM2(dist=1412223),TMPRSS15(dist=1286297)
1	15932376	15932390	Assemblytics_b_141	353	+	Insertion	-14	339	1:16958417-16958756:+	between_alignments	intergenic	NCAM2(dist=1479148),TMPRSS15(dist=1219359)
1	15950822	15953436	Assemblytics_b_142	3853	+	Tandem_contraction	2614	-1239	1:16975967-16977206:-	between_alignments	intergenic	NCAM2(dist=1497594),TMPRSS15(dist=1198313)
1	16075469	16076343	Assemblytics_b_143	1273	+	Repeat_expansion	874	2147	1:17097961-17100108:+	between_alignments	intergenic	NCAM2(dist=1622241),TMPRSS15(dist=1075406)
1	16199540	16199542	Assemblytics_b_144	292	+	Insertion	-2	290	1:17223258-17223548:+	between_alignments	intergenic	NCAM2(dist=1746312),TMPRSS15(dist=952207)
1	16450014	16450026	Assemblytics_b_145	152	+	Insertion	-12	140	1:17473830-17473970:+	between_alignments	intergenic	NCAM2(dist=1996786),TMPRSS15(dist=701723)
1	16478738	16480024	Assemblytics_b_146	1302	+	Deletion	1286	-16	1:17502704-17502720:-	between_alignments	intergenic	NONE(dist=NONE),TMPRSS15(dist=671725)
1	16522568	16522581	Assemblytics_b_147	2043	+	Insertion	-13	2030	1:17545215-17547245:+	between_alignments	intergenic	NONE(dist=NONE),TMPRSS15(dist=629168)
1	16608272	16609270	Assemblytics_b_148	1008	+	Deletion	998	-10	1:17632999-17633009:-	between_alignments	intergenic	NONE(dist=NONE),TMPRSS15(dist=542479)
1	16760061	16760061	Assemblytics_w_24	52	+	Insertion	0	52	1:17783678-17783730:+	within_alignment	intergenic	NONE(dist=NONE),TMPRSS15(dist=391688)
1	16768062	16768063	Assemblytics_b_149	210	+	Insertion	0	210	1:17791683-17791893:+	between_alignments	intergenic	NONE(dist=NONE),TMPRSS15(dist=383686)
1	16788069	16788173	Assemblytics_b_150	78	+	Deletion	104	26	1:17811863-17811889:+	between_alignments	intergenic	NONE(dist=NONE),TMPRSS15(dist=363576)
1	16797265	16797399	Assemblytics_b_151	134	+	Tandem_expansion	-134	0	1:17821109-17821109:+	between_alignments	intergenic	NONE(dist=NONE),TMPRSS15(dist=354350)
1	16811192	16811242	Assemblytics_w_25	50	+	Deletion	50	0	1:17835005-17835005:+	within_alignment	intergenic	NONE(dist=NONE),TMPRSS15(dist=340507)
1	16822192	16822259	Assemblytics_w_26	67	+	Deletion	67	0	1:17845929-17845929:+	within_alignment	intergenic	NONE(dist=NONE),TMPRSS15(dist=329490)
1	16912626	16913581	Assemblytics_b_152	486	+	Repeat_contraction	955	469	1:17936281-17936750:+	between_alignments	intergenic	NONE(dist=NONE),TMPRSS15(dist=238168)
1	16953654	16954826	Assemblytics_b_153	65	+	Repeat_expansion	1172	1237	1:17976767-17978004:+	between_alignments	intergenic	NONE(dist=NONE),TMPRSS15(dist=196923)
1	16976358	16979220	Assemblytics_b_154	2875	+	Deletion	2862	-13	1:17999519-17999532:-	between_alignments	intergenic	NONE(dist=NONE),TMPRSS15(dist=172529)
1	17008367	17008426	Assemblytics_w_27	59	+	Deletion	59	0	1:18028633-18028633:+	within_alignment	intergenic	NONE(dist=NONE),TMPRSS15(dist=143323)
1	17206170	17206171	Assemblytics_b_155	602	+	Insertion	0	602	1:18226176-18226778:+	between_alignments	intronic	TMPRSS15
1	17210294	17210357	Assemblytics_w_28	63	+	Deletion	63	0	1:18230902-18230902:+	within_alignment	intronic	TMPRSS15
1	17373806	17373826	Assemblytics_b_156	105	+	Insertion	20	125	1:18394017-18394142:+	between_alignments	intergenic	CHODL(dist=41863),C1H21orf91(dist=462715)
1	17419858	17419859	Assemblytics_b_157	145	+	Insertion	-1	144	1:18440188-18440332:+	between_alignments	intergenic	CHODL(dist=87915),C1H21orf91(dist=416682)
1	17470930	17471154	Assemblytics_b_158	220	+	Deletion	224	4	1:18491410-18491414:+	between_alignments	intergenic	CHODL(dist=138987),C1H21orf91(dist=365387)
1	18158730	18158736	Assemblytics_b_159	1239	+	Insertion	-6	1233	1:19178538-19179771:+	between_alignments	intergenic	CXADR(dist=43441),MIR125B(dist=833044)
1	18778791	18778934	Assemblytics_b_162	157	+	Deletion	143	-14	1:19799637-19799651:-	between_alignments	intergenic	CXADR(dist=663502),MIR125B(dist=212846)
1	18926919	18926924	Assemblytics_b_163	194	+	Insertion	5	199	1:19947599-19947798:+	between_alignments	intergenic	CXADR(dist=811630),MIR125B(dist=64856)
1	18947869	18949775	Assemblytics_b_164	2466	+	Tandem_contraction	1906	-560	1:19968176-19968736:-	between_alignments	intergenic	CXADR(dist=832580),MIR125B(dist=42005)
1	19367763	19367858	Assemblytics_b_165	108	+	Deletion	95	-13	1:20385860-20385873:-	between_alignments	intergenic	MIR99A(dist=324604),USP25(dist=395765)
1	19771449	19771462	Assemblytics_b_166	8695	+	Insertion	-13	8682	1:20789140-20797822:+	between_alignments	intronic	USP25
1	20003778	20003779	Assemblytics_b_167	225	+	Insertion	1	226	1:21029950-21030176:+	between_alignments	intergenic	USP25(dist=69924),LOC108636217(dist=519067)
1	20577037	20577057	Assemblytics_b_168	1002	+	Insertion	-20	982	1:21603118-21604100:+	between_alignments	intronic	LOC108636217
1	21058313	21058326	Assemblytics_b_169	471	+	Insertion	-13	458	1:22085168-22085626:+	between_alignments	intergenic	NRIP1(dist=254324),SAMSN1(dist=122324)
1	21291858	21291867	Assemblytics_b_170	959	+	Insertion	-9	950	1:22319060-22320010:+	between_alignments	intergenic	SAMSN1(dist=9767),HSPA13(dist=102552)
1	21386855	21387157	Assemblytics_b_171	304	+	Deletion	302	-2	1:22415055-22415057:-	between_alignments	intergenic	SAMSN1(dist=104764),HSPA13(dist=7262)
1	21800167	21800378	Assemblytics_b_172	205	+	Deletion	211	6	1:22827824-22827830:+	between_alignments	intergenic	LIPI(dist=154215),ROBO2(dist=1219917)
1	21878302	21878397	Assemblytics_b_173	143	+	Tandem_expansion	-95	48	1:22905814-22905862:+	between_alignments	intergenic	LIPI(dist=232350),ROBO2(dist=1141898)
1	21898943	21899166	Assemblytics_b_174	412	+	Tandem_expansion	-223	189	1:22926687-22926876:+	between_alignments	intergenic	LIPI(dist=252991),ROBO2(dist=1121129)
1	21935588	21935733	Assemblytics_b_175	141	+	Deletion	145	4	1:22963498-22963502:+	between_alignments	intergenic	LIPI(dist=289636),ROBO2(dist=1084562)
1	22132333	22132334	Assemblytics_b_176	244	+	Insertion	0	244	1:23160041-23160285:+	between_alignments	intergenic	LIPI(dist=486381),ROBO2(dist=887961)
1	22170539	22171430	Assemblytics_b_177	900	+	Deletion	891	-9	1:23198329-23198338:-	between_alignments	intergenic	LIPI(dist=524587),ROBO2(dist=848865)
1	22366207	22367133	Assemblytics_b_178	407	+	Repeat_expansion	926	1333	1:23393093-23394426:+	between_alignments	intergenic	LIPI(dist=720255),ROBO2(dist=653162)
1	22411316	22411329	Assemblytics_b_179	2018	+	Insertion	-13	2005	1:23438574-23440579:+	between_alignments	intergenic	LIPI(dist=765364),ROBO2(dist=608966)
1	22444267	22445928	Assemblytics_b_180	1658	+	Deletion	1661	3	1:23473471-23473474:+	between_alignments	intergenic	LIPI(dist=798315),ROBO2(dist=574367)
1	22531748	22531949	Assemblytics_b_181	227	+	Tandem_expansion	-201	26	1:23559507-23559533:+	between_alignments	intergenic	LIPI(dist=885796),ROBO2(dist=488346)
1	22612064	22612065	Assemblytics_b_182	468	+	Insertion	1	469	1:23639837-23640306:+	between_alignments	intergenic	LIPI(dist=966112),ROBO2(dist=408230)
1	22722506	22722669	Assemblytics_b_183	166	+	Deletion	163	-3	1:23750637-23750640:-	between_alignments	intergenic	LIPI(dist=1076554),ROBO2(dist=297626)
1	22842644	22844882	Assemblytics_b_184	2203	+	Tandem_expansion	-2238	-35	1:23872703-23872738:-	between_alignments	intergenic	LIPI(dist=1196692),ROBO2(dist=175413)
1	22876404	22876474	Assemblytics_w_29	70	+	Deletion	70	0	1:23906446-23906446:+	within_alignment	intergenic	LIPI(dist=1230452),ROBO2(dist=143821)
1	23092782	23093006	Assemblytics_b_185	244	+	Deletion	224	-20	1:24122595-24122615:-	between_alignments	intronic	ROBO2
1	23387734	23387772	Assemblytics_b_186	70	+	Insertion	-38	32	1:24417187-24417219:+	between_alignments	intronic	ROBO2
1	23688981	23689011	Assemblytics_b_187	71	+	Deletion	30	-41	1:24718166-24718207:-	between_alignments	intergenic	ROBO2(dist=7849),LOC102183454(dist=773208)
1	23901976	23902259	Assemblytics_b_189	226	+	Repeat_contraction	283	57	1:24918207-24918264:+	between_alignments	intergenic	ROBO2(dist=220844),LOC102183454(dist=559960)
1	24212150	24212150	Assemblytics_w_30	64	+	Insertion	0	64	1:25227954-25228018:+	within_alignment	intergenic	ROBO2(dist=531018),LOC102183454(dist=250069)
1	24315407	24315615	Assemblytics_b_190	627	+	Repeat_expansion	208	835	1:25331215-25332050:+	between_alignments	intergenic	ROBO2(dist=634275),LOC102183454(dist=146604)
1	24330146	24330224	Assemblytics_b_191	265	+	Tandem_expansion	-78	187	1:25346645-25346832:+	between_alignments	intergenic	ROBO2(dist=649014),LOC102183454(dist=131995)
1	24528158	24528431	Assemblytics_b_192	270	+	Deletion	273	3	1:25544671-25544674:+	between_alignments	intergenic	LOC102183454(dist=64623),ROBO1(dist=275780)
1	24741407	24741491	Assemblytics_w_31	84	+	Deletion	84	0	1:25757669-25757669:+	within_alignment	intergenic	LOC102183454(dist=277872),ROBO1(dist=62720)
1	24888103	24888105	Assemblytics_b_194	533	+	Insertion	-2	531	1:25904248-25904779:+	between_alignments	intronic	ROBO1
1	24961803	24961805	Assemblytics_b_195	516	+	Insertion	2	518	1:25978436-25978954:+	between_alignments	intronic	ROBO1
1	25252457	25252510	Assemblytics_b_197	54	+	Deletion	53	-1	1:26269426-26269427:-	between_alignments	intronic	ROBO1
1	25405493	25405504	Assemblytics_b_198	387	+	Insertion	-11	376	1:26422401-26422777:+	between_alignments	intronic	ROBO1
1	25672918	25673109	Assemblytics_b_199	108	+	Repeat_contraction	191	83	1:26689894-26689977:+	between_alignments	intronic	ROBO1
1	26276815	26276903	Assemblytics_b_200	88	+	Deletion	88	0	1:27293323-27293323:+	between_alignments	intergenic	ROBO1(dist=356486),GBE1(dist=1547077)
1	26416596	26416701	Assemblytics_b_201	105	+	Deletion	105	0	1:27432969-27432969:+	between_alignments	intergenic	ROBO1(dist=496267),GBE1(dist=1407279)
1	26544722	26544915	Assemblytics_b_202	207	+	Deletion	193	-14	1:27560861-27560875:-	between_alignments	intergenic	ROBO1(dist=624393),GBE1(dist=1279065)
1	26612416	26612418	Assemblytics_b_203	104	+	Insertion	2	106	1:27628262-27628368:+	between_alignments	intergenic	ROBO1(dist=692087),GBE1(dist=1211562)
1	27107160	27107339	Assemblytics_b_204	282	+	Tandem_expansion	-179	103	1:28122900-28123003:+	between_alignments	intergenic	ROBO1(dist=1186831),GBE1(dist=716641)
1	27163065	27163067	Assemblytics_b_205	190	+	Tandem_contraction	-2	-192	1:28178686-28178878:-	between_alignments	intergenic	ROBO1(dist=1242736),GBE1(dist=660913)
1	27329970	27334212	Assemblytics_b_206	4237	+	Deletion	4242	5	1:28345482-28345487:+	between_alignments	intergenic	ROBO1(dist=1409641),GBE1(dist=489768)
1	27392412	27392471	Assemblytics_w_32	59	+	Deletion	59	0	1:28403585-28403585:+	within_alignment	intergenic	ROBO1(dist=1472083),GBE1(dist=431509)
1	27444087	27444101	Assemblytics_b_207	370	+	Insertion	-14	356	1:28455174-28455530:+	between_alignments	intergenic	ROBO1(dist=1523758),GBE1(dist=379879)
1	27575692	27575693	Assemblytics_b_208	141	+	Insertion	0	141	1:28587052-28587193:+	between_alignments	intergenic	ROBO1(dist=1655363),GBE1(dist=248287)
1	28001121	28002066	Assemblytics_b_209	3936	+	Tandem_contraction	-945	-4881	1:29008411-29013292:-	between_alignments	intronic	GBE1
1	29232842	29234726	Assemblytics_b_210	1917	+	Deletion	1884	-33	1:30239127-30239160:-	between_alignments	intergenic	GBE1(dist=1098137),TRNAS-GGA(dist=1002706)
1	29289405	29290040	Assemblytics_b_211	647	+	Deletion	635	-12	1:30293814-30293826:-	between_alignments	intergenic	GBE1(dist=1154700),TRNAS-GGA(dist=947392)
1	29326642	29326643	Assemblytics_b_212	1186	+	Insertion	1	1187	1:30330405-30331592:+	between_alignments	intergenic	GBE1(dist=1191937),TRNAS-GGA(dist=910789)
1	29673127	29673140	Assemblytics_b_213	1035	+	Insertion	-13	1022	1:30677751-30678773:+	between_alignments	intergenic	GBE1(dist=1538422),TRNAS-GGA(dist=564292)
1	29789821	29791064	Assemblytics_b_214	1256	+	Deletion	1243	-13	1:30795395-30795408:-	between_alignments	intergenic	GBE1(dist=1655116),TRNAS-GGA(dist=446368)
1	29850379	29850773	Assemblytics_b_215	373	+	Deletion	394	21	1:30854721-30854742:+	between_alignments	intergenic	GBE1(dist=1715674),TRNAS-GGA(dist=386659)
1	30028585	30028630	Assemblytics_b_216	56	+	Deletion	45	-11	1:31032442-31032453:-	between_alignments	intergenic	GBE1(dist=1893880),TRNAS-GGA(dist=208802)
1	30383888	30383904	Assemblytics_b_218	1890	+	Insertion	-16	1874	1:31387510-31389384:+	between_alignments	intergenic	TRNAS-GGA(dist=146385),CADM2(dist=1218607)
1	30568407	30570219	Assemblytics_b_219	2945	+	Repeat_expansion	1812	4757	1:31573768-31578525:+	between_alignments	intergenic	TRNAS-GGA(dist=330904),CADM2(dist=1032292)
1	30597839	30597851	Assemblytics_b_220	7490	+	Insertion	-12	7478	1:31606130-31613608:+	between_alignments	intergenic	TRNAS-GGA(dist=360336),CADM2(dist=1004660)
1	30729263	30729275	Assemblytics_b_221	1129	+	Insertion	-12	1117	1:31744867-31745984:+	between_alignments	intergenic	TRNAS-GGA(dist=491760),CADM2(dist=873236)
1	30771004	30771007	Assemblytics_b_222	197	+	Insertion	3	200	1:31787696-31787896:+	between_alignments	intergenic	TRNAS-GGA(dist=533501),CADM2(dist=831504)
1	30908822	30909152	Assemblytics_b_223	330	+	Deletion	330	0	1:31925534-31925534:+	between_alignments	intergenic	TRNAS-GGA(dist=671319),CADM2(dist=693359)
1	30932976	30933284	Assemblytics_b_224	319	+	Deletion	308	-11	1:31949358-31949369:-	between_alignments	intergenic	TRNAS-GGA(dist=695473),CADM2(dist=669227)
1	31081458	31082223	Assemblytics_b_225	701	+	Repeat_contraction	765	64	1:32097484-32097548:+	between_alignments	intergenic	TRNAS-GGA(dist=843955),CADM2(dist=520288)
1	31144720	31146703	Assemblytics_b_226	2005	+	Deletion	1983	-22	1:32159959-32159981:-	between_alignments	intergenic	TRNAS-GGA(dist=907217),CADM2(dist=455808)
1	31295731	31295787	Assemblytics_w_33	56	+	Deletion	56	0	1:32308834-32308834:+	within_alignment	intergenic	TRNAS-GGA(dist=1058228),CADM2(dist=306724)
1	31368084	31368087	Assemblytics_b_227	908	+	Insertion	-3	905	1:32381003-32381908:+	between_alignments	intergenic	TRNAS-GGA(dist=1130581),CADM2(dist=234424)
1	31683710	31683718	Assemblytics_b_228	1098	+	Insertion	-8	1090	1:32697502-32698592:+	between_alignments	intronic	CADM2
1	31893067	31893175	Assemblytics_b_229	107	+	Deletion	108	1	1:32907868-32907869:+	between_alignments	intronic	CADM2
1	31951424	31951715	Assemblytics_b_230	277	+	Deletion	291	14	1:32966123-32966137:+	between_alignments	intronic	CADM2
1	31967813	31967879	Assemblytics_b_231	68	+	Tandem_expansion	-66	2	1:32982296-32982298:+	between_alignments	intronic	CADM2
1	32045770	32045820	Assemblytics_w_34	50	+	Deletion	50	0	1:33060148-33060148:+	within_alignment	intronic	CADM2
1	32089868	32089870	Assemblytics_b_232	933	+	Insertion	2	935	1:33104118-33105053:+	between_alignments	intronic	CADM2
1	32314721	32314721	Assemblytics_w_35	52	+	Insertion	0	52	1:33329936-33329988:+	within_alignment	intronic	CADM2
1	32385401	32385408	Assemblytics_b_233	1159	+	Insertion	-7	1152	1:33400639-33401791:+	between_alignments	intronic	CADM2
1	32446940	32447028	Assemblytics_b_234	79	+	Deletion	88	9	1:33463321-33463330:+	between_alignments	intronic	CADM2
1	32465647	32465934	Assemblytics_b_235	302	+	Deletion	287	-15	1:33481933-33481948:-	between_alignments	intronic	CADM2
1	32491108	32491122	Assemblytics_b_236	135	+	Insertion	-14	121	1:33507163-33507284:+	between_alignments	intronic	CADM2
1	32818955	32818960	Assemblytics_b_237	2142	+	Insertion	-5	2137	1:33834968-33837105:+	between_alignments	intronic	CADM2
1	32857049	32857084	Assemblytics_b_238	165	+	Insertion	35	200	1:33875210-33875410:+	between_alignments	intronic	CADM2
1	32927590	32927683	Assemblytics_b_239	234	+	Repeat_expansion	93	327	1:33945850-33946177:+	between_alignments	intergenic	CADM2(dist=29558),VGLL3(dist=954466)
1	32971575	32975529	Assemblytics_b_240	2871	+	Tandem_expansion	-3954	-1083	1:33992971-33994054:-	between_alignments	intergenic	CADM2(dist=73543),VGLL3(dist=906620)
1	33053395	33053396	Assemblytics_b_241	96	+	Insertion	1	97	1:34074760-34074857:+	between_alignments	intergenic	CADM2(dist=155363),VGLL3(dist=828753)
1	33064446	33064446	Assemblytics_w_36	64	+	Insertion	0	64	1:34085901-34085965:+	within_alignment	intergenic	CADM2(dist=166414),VGLL3(dist=817703)
1	33197125	33197207	Assemblytics_b_242	68	+	Repeat_expansion	82	150	1:34218578-34218728:+	between_alignments	intergenic	CADM2(dist=299093),VGLL3(dist=684942)
1	33212565	33212566	Assemblytics_b_243	241	+	Insertion	0	241	1:34234110-34234351:+	between_alignments	intergenic	CADM2(dist=314533),VGLL3(dist=669583)
1	33367418	33367509	Assemblytics_b_244	91	+	Deletion	91	0	1:34389206-34389206:+	between_alignments	intergenic	CADM2(dist=469386),VGLL3(dist=514640)
1	33418732	33419171	Assemblytics_b_245	437	+	Deletion	439	2	1:34440318-34440320:+	between_alignments	intergenic	CADM2(dist=520700),VGLL3(dist=462978)
1	33857748	33857970	Assemblytics_b_246	222	+	Deletion	222	0	1:34878796-34878796:+	between_alignments	intergenic	CADM2(dist=959716),VGLL3(dist=24179)
1	34307030	34307082	Assemblytics_b_247	53	+	Tandem_expansion	-52	1	1:35327891-35327892:+	between_alignments	intergenic	POU1F1(dist=55057),HTR1F(dist=504171)
1	34579975	34579990	Assemblytics_b_248	1843	+	Insertion	-15	1828	1:35600612-35602440:+	between_alignments	intergenic	POU1F1(dist=328002),HTR1F(dist=231263)
1	34667537	34667782	Assemblytics_b_249	244	+	Deletion	245	1	1:35689916-35689917:+	between_alignments	intergenic	POU1F1(dist=415564),HTR1F(dist=143471)
1	34814497	34814600	Assemblytics_b_250	103	+	Deletion	103	0	1:35836529-35836529:+	between_alignments	intergenic	HTR1F(dist=1992),CGGBP1(dist=43140)
1	34917689	34917772	Assemblytics_w_37	83	+	Deletion	83	0	1:35939590-35939590:+	within_alignment	intronic	ZNF654
1	34956479	34956542	Assemblytics_w_38	63	+	Deletion	63	0	1:35978306-35978306:+	within_alignment	intergenic	ZNF654(dist=2497),C1H3orf38(dist=3839)
1	35364527	35364539	Assemblytics_b_251	1863	+	Insertion	-12	1851	1:36386121-36387972:+	between_alignments	intergenic	C1H3orf38(dist=395983),TRNAC-GCA(dist=12445)
1	35579973	35580216	Assemblytics_b_252	247	+	Deletion	243	-4	1:36603296-36603300:-	between_alignments	intergenic	TRNAC-GCA(dist=202918),EPHA3(dist=315504)
1	35696597	35696608	Assemblytics_b_253	143	+	Tandem_contraction	11	-132	1:36719381-36719513:-	between_alignments	intergenic	TRNAC-GCA(dist=319542),EPHA3(dist=199112)
1	35812071	35812093	Assemblytics_b_254	2085	+	Insertion	-22	2063	1:36834738-36836801:+	between_alignments	intergenic	TRNAC-GCA(dist=435016),EPHA3(dist=83627)
1	35852485	35852551	Assemblytics_b_255	65	+	Deletion	66	1	1:36877211-36877212:+	between_alignments	intergenic	TRNAC-GCA(dist=475430),EPHA3(dist=43169)
1	35963225	35963230	Assemblytics_b_256	1751	+	Insertion	-5	1746	1:36987832-36989578:+	between_alignments	intronic	EPHA3
1	36445938	36446948	Assemblytics_b_258	1013	+	Deletion	1010	-3	1:37472186-37472189:-	between_alignments	intergenic	EPHA3(dist=141097),PROS1(dist=513859)
1	36569394	36569426	Assemblytics_b_259	65	+	Deletion	32	-33	1:37594573-37594606:-	between_alignments	intergenic	EPHA3(dist=264553),PROS1(dist=391381)
1	37165732	37165782	Assemblytics_w_39	50	+	Deletion	50	0	1:38190659-38190659:+	within_alignment	intronic	NSUN3
1	37308842	37308855	Assemblytics_b_261	163	+	Insertion	-13	150	1:38333714-38333864:+	between_alignments	intergenic	NSUN3(dist=119348),LOC102170358(dist=553519)
1	37441370	37441382	Assemblytics_b_263	242	+	Insertion	-12	230	1:38482612-38482842:+	between_alignments	intergenic	NSUN3(dist=251876),LOC102170358(dist=420992)
1	37459398	37459412	Assemblytics_b_264	1508	+	Insertion	-14	1494	1:38500916-38502410:+	between_alignments	intergenic	NSUN3(dist=269904),LOC102170358(dist=402962)
1	37561883	37561960	Assemblytics_w_40	77	+	Deletion	77	0	1:38604893-38604893:+	within_alignment	intergenic	NSUN3(dist=372389),LOC102170358(dist=300414)
1	37565106	37565225	Assemblytics_b_265	119	+	Deletion	119	0	1:38608029-38608029:+	between_alignments	intergenic	NSUN3(dist=375612),LOC102170358(dist=297149)
1	37772384	37772439	Assemblytics_w_41	55	+	Deletion	55	0	1:38815263-38815263:+	within_alignment	intergenic	NSUN3(dist=582890),LOC102170358(dist=89935)
1	37796934	37798073	Assemblytics_b_266	2904	+	Tandem_expansion	-1139	1765	1:38840937-38842702:+	between_alignments	intergenic	NSUN3(dist=607440),LOC102170358(dist=64301)
1	37993103	37993401	Assemblytics_b_267	306	+	Deletion	298	-8	1:39038763-39038771:-	between_alignments	intergenic	LOC102170358(dist=124588),EPHA6(dist=1792736)
1	38014484	38018091	Assemblytics_b_268	1108	+	Repeat_contraction	3607	2499	1:39059831-39062330:+	between_alignments	intergenic	LOC102170358(dist=145969),EPHA6(dist=1768046)
1	38100183	38101013	Assemblytics_b_269	831	+	Deletion	830	-1	1:39144479-39144480:-	between_alignments	intergenic	LOC102170358(dist=231668),EPHA6(dist=1685124)
1	38142329	38142330	Assemblytics_b_270	125	+	Insertion	0	125	1:39185809-39185934:+	between_alignments	intergenic	LOC102170358(dist=273814),EPHA6(dist=1643807)
1	38224684	38225741	Assemblytics_b_271	1070	+	Deletion	1057	-13	1:39268286-39268299:-	between_alignments	intergenic	LOC102170358(dist=356169),EPHA6(dist=1560396)
1	38229742	38229742	Assemblytics_w_42	73	+	Insertion	0	73	1:39272284-39272357:+	within_alignment	intergenic	LOC102170358(dist=361227),EPHA6(dist=1556395)
1	38253599	38253603	Assemblytics_b_272	1886	+	Insertion	4	1890	1:39296204-39298094:+	between_alignments	intergenic	LOC102170358(dist=385084),EPHA6(dist=1532534)
1	38443223	38443276	Assemblytics_b_273	54	+	Deletion	53	-1	1:39487658-39487659:-	between_alignments	intergenic	LOC102170358(dist=574708),EPHA6(dist=1342861)
1	38490507	38507919	Assemblytics_b_274	523	+	Repeat_expansion	17412	17935	1:39534825-39552760:+	between_alignments	intergenic	LOC102170358(dist=621992),EPHA6(dist=1278218)
1	38776508	38777719	Assemblytics_b_275	956	+	Repeat_expansion	1211	2167	1:39821016-39823183:+	between_alignments	intergenic	LOC102170358(dist=907993),EPHA6(dist=1008418)
1	38806697	38807085	Assemblytics_b_276	394	+	Deletion	388	-6	1:39852171-39852177:-	between_alignments	intergenic	LOC102170358(dist=938182),EPHA6(dist=979052)
1	38821943	38821954	Assemblytics_b_277	446	+	Insertion	-11	435	1:39867050-39867485:+	between_alignments	intergenic	LOC102170358(dist=953428),EPHA6(dist=964183)
1	38897957	38899022	Assemblytics_b_278	774	+	Repeat_contraction	1065	291	1:39943492-39943783:+	between_alignments	intergenic	LOC102170358(dist=1029442),EPHA6(dist=887115)
1	39004084	39004099	Assemblytics_b_279	266	+	Insertion	-15	251	1:40048812-40049063:+	between_alignments	intergenic	LOC102170358(dist=1135569),EPHA6(dist=782038)
1	39137704	39137947	Assemblytics_b_280	244	+	Deletion	243	-1	1:40182603-40182604:-	between_alignments	intergenic	LOC102170358(dist=1269189),EPHA6(dist=648190)
1	39225615	39227676	Assemblytics_b_281	2077	+	Deletion	2061	-16	1:40270223-40270239:-	between_alignments	intergenic	LOC102170358(dist=1357100),EPHA6(dist=558461)
1	39281434	39281498	Assemblytics_w_43	64	+	Deletion	64	0	1:40323939-40323939:+	within_alignment	intergenic	LOC102170358(dist=1412919),EPHA6(dist=504639)
1	39319042	39319043	Assemblytics_b_282	213	+	Insertion	0	213	1:40361419-40361632:+	between_alignments	intergenic	LOC102170358(dist=1450527),EPHA6(dist=467094)
1	39462965	39462966	Assemblytics_b_283	871	+	Insertion	1	872	1:40505605-40506477:+	between_alignments	intergenic	LOC102170358(dist=1594450),EPHA6(dist=323171)
1	39610453	39622886	Assemblytics_b_284	5679	+	Repeat_contraction	12433	6754	1:40653921-40660675:+	between_alignments	intergenic	LOC102170358(dist=1741938),EPHA6(dist=163251)
1	39701703	39701859	Assemblytics_b_285	171	+	Tandem_expansion	-156	15	1:40739587-40739602:+	between_alignments	intergenic	LOC102170358(dist=1833188),EPHA6(dist=84278)
1	39772580	39772866	Assemblytics_b_286	290	+	Tandem_expansion	-286	4	1:40810786-40810790:+	between_alignments	intergenic	LOC102170358(dist=1904065),EPHA6(dist=13271)
1	39773582	39779298	Assemblytics_b_287	5242	+	Repeat_contraction	5716	474	1:40811792-40812266:+	between_alignments	intergenic	LOC102170358(dist=1905067),EPHA6(dist=6839)
1	39930541	39930645	Assemblytics_b_288	103	+	Deletion	104	1	1:40963402-40963403:+	between_alignments	intronic	EPHA6
1	39937535	39937554	Assemblytics_b_289	463	+	Insertion	-19	444	1:40970315-40970759:+	between_alignments	intronic	EPHA6
1	40221549	40221553	Assemblytics_b_291	2700	+	Insertion	-4	2696	1:41254540-41257236:+	between_alignments	intronic	EPHA6
1	40272267	40273803	Assemblytics_b_292	1534	+	Deletion	1536	2	1:41307911-41307913:+	between_alignments	intronic	EPHA6
1	40306687	40306704	Assemblytics_b_293	210	+	Insertion	-17	193	1:41340784-41340977:+	between_alignments	intronic	EPHA6
1	40527112	40527410	Assemblytics_b_294	224	+	Repeat_contraction	298	74	1:41561253-41561327:+	between_alignments	intronic	EPHA6
1	40529259	40534178	Assemblytics_b_295	832	+	Repeat_contraction	4919	4087	1:41563163-41567250:+	between_alignments	intronic	EPHA6
1	40562400	40562417	Assemblytics_b_296	234	+	Insertion	17	251	1:41595419-41595670:+	between_alignments	intronic	EPHA6
1	40566412	40566492	Assemblytics_w_44	80	+	Deletion	80	0	1:41599664-41599664:+	within_alignment	intronic	EPHA6
1	40595776	40595895	Assemblytics_b_297	120	+	Deletion	119	-1	1:41628943-41628944:-	between_alignments	intronic	EPHA6
1	40823447	40823448	Assemblytics_b_15775	88	+	Insertion	0	88	Contig601:164628-164716:+	between_alignments	intergenic	ARL6(dist=15798),LOC108636218(dist=150058)
1	40885210	40891372	Assemblytics_b_15773	6162	+	Tandem_expansion	-6162	0	Contig601:6165-6165:+	between_alignments	intergenic	ARL6(dist=77561),LOC108636218(dist=82134)
1	41000602	41013297	Assemblytics_b_1	4694	+	Repeat_contraction	12695	8001	1:204837-212838:+	between_alignments	intergenic	LOC108636218(dist=24984),CLIC6(dist=39275)
1	41000605	41013297	Assemblytics_b_15777	2689	+	Repeat_contraction	12692	10003	Contig601:238486-248489:+	between_alignments	intergenic	LOC108636218(dist=24987),CLIC6(dist=39275)
1	41026483	41026485	Assemblytics_b_2	1083	+	Insertion	2	1085	1:225988-227073:+	between_alignments	intergenic	LOC108636218(dist=50865),CLIC6(dist=26087)
1	41067986	41068088	Assemblytics_b_3	289	+	Repeat_expansion	102	391	1:268504-268895:+	between_alignments	intronic	CLIC6
1	41385156	41408113	Assemblytics_b_4	7854	+	Repeat_contraction	22957	15103	1:585777-600880:+	between_alignments	exonic	C1H21orf140,LOC108637287
1	41533941	41535145	Assemblytics_b_5	338	+	Tandem_expansion	-1204	-866	1:726907-727773:-	between_alignments	intergenic	KCNE2(dist=93065),MRPS6(dist=162310)
1	42085146	42085147	Assemblytics_b_299	193	+	Insertion	0	193	1:42042158-42042351:+	between_alignments	intronic	GABRR3
1	42309856	42309864	Assemblytics_b_300	7793	+	Insertion	-8	7785	1:42266908-42274693:+	between_alignments	downstream	LOC102189622
1	42341100	42341253	Assemblytics_b_301	151	+	Deletion	153	2	1:42305897-42305899:+	between_alignments	intergenic	LOC102173231(dist=7440),LOC102173504(dist=23117)
1	42348174	42348177	Assemblytics_b_302	146	+	Insertion	3	149	1:42312818-42312967:+	between_alignments	intergenic	LOC102173231(dist=14514),LOC102173504(dist=16193)
1	42366896	42375314	Assemblytics_b_303	679	+	Repeat_contraction	8418	7739	1:42331632-42339371:+	between_alignments	intergenic	LOC102173504(dist=1561),LOC102173783(dist=5864)
1	42447777	42448114	Assemblytics_b_304	3660	+	Tandem_expansion	-337	3323	1:42412124-42415447:+	between_alignments	intergenic	LOC102174067(dist=15689),LOC102191272(dist=24372)
1	42747115	42747170	Assemblytics_w_45	55	+	Deletion	55	0	1:42714731-42714731:+	within_alignment	intergenic	LOC102168768(dist=39548),ST3GAL6(dist=53535)
1	42748571	42748720	Assemblytics_b_306	148	+	Deletion	149	1	1:42716132-42716133:+	between_alignments	intergenic	LOC102168768(dist=41004),ST3GAL6(dist=51985)
1	42767598	42767753	Assemblytics_b_307	154	+	Deletion	155	1	1:42734986-42734987:+	between_alignments	intergenic	LOC102168768(dist=60031),ST3GAL6(dist=32952)
1	42983644	42983762	Assemblytics_b_308	106	+	Tandem_contraction	-118	-224	1:42950683-42950907:-	between_alignments	intergenic	DCBLD2(dist=15230),COL8A1(dist=717971)
1	42989390	42989390	Assemblytics_w_46	71	+	Insertion	0	71	1:42956414-42956485:+	within_alignment	intergenic	DCBLD2(dist=20976),COL8A1(dist=712343)
1	43066789	43066892	Assemblytics_b_309	98	+	Deletion	103	5	1:43033848-43033853:+	between_alignments	intergenic	DCBLD2(dist=98375),COL8A1(dist=634841)
1	43177067	43177067	Assemblytics_w_47	60	+	Insertion	0	60	1:43143964-43144024:+	within_alignment	intergenic	DCBLD2(dist=208653),COL8A1(dist=524666)
1	43344694	43344695	Assemblytics_b_311	466	+	Insertion	1	467	1:43311519-43311986:+	between_alignments	intergenic	DCBLD2(dist=376280),COL8A1(dist=357038)
1	43849341	43849743	Assemblytics_b_312	125	+	Tandem_expansion	-402	-277	1:43816612-43816889:-	between_alignments	intronic	COL8A1
1	44242946	44242948	Assemblytics_b_313	867	+	Insertion	-2	865	1:44210132-44210997:+	between_alignments	intronic	CMSS1
1	44336652	44336768	Assemblytics_b_314	144	+	Tandem_contraction	-116	-260	1:44304524-44304784:-	between_alignments	intergenic	LOC102177192(dist=29521),TBC1D23(dist=18697)
1	44359303	44359372	Assemblytics_w_48	69	+	Deletion	69	0	1:44327208-44327208:+	within_alignment	intronic	TBC1D23
1	44848553	44849737	Assemblytics_b_315	172	+	Repeat_contraction	1184	1012	1:44815793-44816805:+	between_alignments	intronic	ADGRG7
1	44914335	44914472	Assemblytics_b_316	128	+	Deletion	137	9	1:44881429-44881438:+	between_alignments	intronic	TFG
1	45027295	45027373	Assemblytics_b_317	84	+	Tandem_expansion	-78	6	1:44994343-44994349:+	between_alignments	intronic	ABI3BP
1	45086596	45092166	Assemblytics_b_318	5575	+	Deletion	5570	-5	1:45053605-45053610:-	between_alignments	intronic	ABI3BP
1	45215959	45216064	Assemblytics_b_319	105	+	Deletion	105	0	1:45177162-45177162:+	between_alignments	intronic	ABI3BP
1	45414340	45416833	Assemblytics_b_320	2509	+	Deletion	2493	-16	1:45375343-45375359:-	between_alignments	intergenic	ABI3BP(dist=182322),IMPG2(dist=69541)
1	45614178	45615664	Assemblytics_b_322	1489	+	Tandem_expansion	-1486	3	1:45574135-45574138:+	between_alignments	intronic	SENP7
1	45986950	45986959	Assemblytics_b_323	74	+	Insertion	-9	65	1:45946787-45946852:+	between_alignments	intergenic	NFKBIZ(dist=37042),ZPLD1(dist=644459)
1	46393908	46403274	Assemblytics_b_324	7511	+	Repeat_contraction	9366	1855	1:46353578-46355433:+	between_alignments	intergenic	NFKBIZ(dist=444000),ZPLD1(dist=228144)
1	46476968	46477217	Assemblytics_b_325	241	+	Deletion	249	8	1:46429162-46429170:+	between_alignments	intergenic	NFKBIZ(dist=527060),ZPLD1(dist=154201)
1	46487187	46487251	Assemblytics_w_49	64	+	Deletion	64	0	1:46439135-46439135:+	within_alignment	intergenic	NFKBIZ(dist=537279),ZPLD1(dist=144167)
1	46828871	46828885	Assemblytics_b_326	3069	+	Insertion	-14	3055	1:46780509-46783564:+	between_alignments	intergenic	ZPLD1(dist=122444),TRNAC-GCA(dist=144117)
1	46988568	46988633	Assemblytics_w_50	65	+	Deletion	65	0	1:46943223-46943223:+	within_alignment	intergenic	TRNAC-GCA(dist=15495),NONE(dist=NONE)
1	47146101	47156001	Assemblytics_b_327	357	+	Repeat_contraction	9900	9543	1:47100634-47110177:+	between_alignments	intergenic	TRNAC-GCA(dist=173028),NONE(dist=NONE)
1	47662612	47665002	Assemblytics_b_328	2403	+	Deletion	2390	-13	1:47616645-47616658:-	between_alignments	intergenic	TRNAC-GCA(dist=689539),NONE(dist=NONE)
1	47746139	47746343	Assemblytics_b_329	191	+	Deletion	204	13	1:47697710-47697723:+	between_alignments	intergenic	TRNAC-GCA(dist=773066),NONE(dist=NONE)
1	47835660	47844690	Assemblytics_b_330	775	+	Repeat_expansion	9030	9805	1:47786907-47796712:+	between_alignments	intergenic	TRNAC-GCA(dist=862587),ALCAM(dist=1989809)
1	48029203	48029399	Assemblytics_b_331	213	+	Deletion	196	-17	1:47981108-47981125:-	between_alignments	intergenic	TRNAC-GCA(dist=1056130),ALCAM(dist=1805100)
1	48073811	48073811	Assemblytics_w_51	53	+	Insertion	0	53	1:48025516-48025569:+	within_alignment	intergenic	TRNAC-GCA(dist=1100738),ALCAM(dist=1760688)
1	48130140	48130145	Assemblytics_b_332	216	+	Insertion	-5	211	1:48081938-48082149:+	between_alignments	intergenic	TRNAC-GCA(dist=1157067),ALCAM(dist=1704354)
1	48281590	48281887	Assemblytics_b_333	297	+	Deletion	297	0	1:48233450-48233450:+	between_alignments	intergenic	TRNAC-GCA(dist=1308517),ALCAM(dist=1552612)
1	48512055	48516014	Assemblytics_b_334	3966	+	Deletion	3959	-7	1:48463385-48463392:-	between_alignments	intergenic	TRNAC-GCA(dist=1538982),ALCAM(dist=1318485)
1	48534089	48534090	Assemblytics_b_335	173	+	Insertion	0	173	1:48481473-48481646:+	between_alignments	intergenic	TRNAC-GCA(dist=1561016),ALCAM(dist=1300409)
1	48609327	48609327	Assemblytics_w_52	55	+	Insertion	0	55	1:48556867-48556922:+	within_alignment	intergenic	TRNAC-GCA(dist=1636254),ALCAM(dist=1225172)
1	48685614	48687107	Assemblytics_b_336	302	+	Repeat_expansion	1493	1795	1:48633160-48634955:+	between_alignments	intergenic	TRNAC-GCA(dist=1712541),ALCAM(dist=1147392)
1	48956232	48957501	Assemblytics_b_338	1263	+	Deletion	1269	6	1:48903933-48903939:+	between_alignments	intergenic	TRNAC-GCA(dist=1983159),ALCAM(dist=876998)
1	48984543	48984544	Assemblytics_b_339	185	+	Insertion	0	185	1:48930955-48931140:+	between_alignments	intergenic	NONE(dist=NONE),ALCAM(dist=849955)
1	49406202	49406207	Assemblytics_b_340	1287	+	Insertion	-5	1282	1:49352575-49353857:+	between_alignments	intergenic	NONE(dist=NONE),ALCAM(dist=428292)
1	49713912	49713913	Assemblytics_b_341	143	+	Insertion	0	143	1:49661526-49661669:+	between_alignments	intergenic	NONE(dist=NONE),ALCAM(dist=120586)
1	49861325	49861325	Assemblytics_w_53	61	+	Insertion	0	61	1:49809014-49809075:+	within_alignment	intronic	ALCAM
1	49980618	49980820	Assemblytics_b_342	202	+	Deletion	202	0	1:49928410-49928410:+	between_alignments	intronic	ALCAM
1	50028712	50030796	Assemblytics_b_343	2098	+	Deletion	2084	-14	1:49976291-49976305:-	between_alignments	intronic	ALCAM
1	50240790	50240986	Assemblytics_b_344	97	+	Tandem_expansion	-196	-99	1:50186384-50186483:-	between_alignments	intronic	CBLB
1	50258646	50259064	Assemblytics_b_345	135	+	Tandem_expansion	-418	-283	1:50204379-50204662:-	between_alignments	intronic	CBLB
1	50777772	50777772	Assemblytics_w_54	73	+	Insertion	0	73	1:50723541-50723614:+	within_alignment	intergenic	CBLB(dist=398625),CCDC54(dist=1063227)
1	50793666	50794082	Assemblytics_b_347	416	+	Deletion	416	0	1:50739516-50739516:+	between_alignments	intergenic	CBLB(dist=414519),CCDC54(dist=1046917)
1	50902736	50902737	Assemblytics_b_348	615	+	Insertion	-1	614	1:50848079-50848693:+	between_alignments	intergenic	CBLB(dist=523589),CCDC54(dist=938262)
1	51002597	51003445	Assemblytics_b_349	840	+	Deletion	848	8	1:50948505-50948513:+	between_alignments	intergenic	CBLB(dist=623450),CCDC54(dist=837554)
1	51071303	51073452	Assemblytics_b_350	2146	+	Deletion	2149	3	1:51016404-51016407:+	between_alignments	intergenic	CBLB(dist=692156),CCDC54(dist=767547)
1	51137507	51137601	Assemblytics_b_351	94	+	Deletion	94	0	1:51080464-51080464:+	between_alignments	intergenic	CBLB(dist=758360),CCDC54(dist=703398)
1	51410350	51410410	Assemblytics_w_55	60	+	Deletion	60	0	1:51352840-51352840:+	within_alignment	intergenic	CBLB(dist=1031203),CCDC54(dist=430589)
1	51444385	51444386	Assemblytics_b_353	414	+	Insertion	-1	413	1:51386810-51387223:+	between_alignments	intergenic	CBLB(dist=1065238),CCDC54(dist=396613)
1	51462797	51462798	Assemblytics_b_354	116	+	Insertion	0	116	1:51405599-51405715:+	between_alignments	intergenic	CBLB(dist=1083650),CCDC54(dist=378201)
1	52560807	52560999	Assemblytics_b_357	284	+	Tandem_expansion	-192	92	1:52503303-52503395:+	between_alignments	intergenic	BBX(dist=236877),CD47(dist=42022)
1	52918393	52919314	Assemblytics_b_358	922	+	Deletion	921	-1	1:52860877-52860878:-	between_alignments	intronic	HHLA2
1	53375135	53375136	Assemblytics_b_359	216	+	Insertion	0	216	1:53316288-53316504:+	between_alignments	intronic	RETNLB
1	53522856	53523409	Assemblytics_b_360	557	+	Deletion	553	-4	1:53464163-53464167:-	between_alignments	intergenic	LOC102175896(dist=39452),GUCA1C(dist=8681)
1	53548960	53548974	Assemblytics_b_361	1128	+	Insertion	-14	1114	1:53489717-53490831:+	between_alignments	intronic	GUCA1C
1	53686085	53687294	Assemblytics_b_362	910	+	Repeat_contraction	1209	299	1:53627958-53628257:+	between_alignments	intronic	MORC1
1	53705418	53705423	Assemblytics_b_363	2080	+	Insertion	5	2085	1:53646378-53648463:+	between_alignments	intronic	MORC1
1	53849032	53857151	Assemblytics_b_364	355	+	Repeat_expansion	8119	8474	1:53791960-53800434:+	between_alignments	intergenic	MORC1(dist=117963),DPPA2(dist=47424)
1	54021244	54021246	Assemblytics_b_365	64	+	Tandem_contraction	-2	-66	1:53964317-53964383:-	between_alignments	intergenic	DPPA4(dist=79557),LOC102172760(dist=1532458)
1	54186091	54188256	Assemblytics_b_366	2167	+	Deletion	2165	-2	1:54129011-54129013:-	between_alignments	intergenic	DPPA4(dist=244404),LOC102172760(dist=1365448)
1	54226000	54226369	Assemblytics_b_367	371	+	Deletion	369	-2	1:54166691-54166693:-	between_alignments	intergenic	DPPA4(dist=284313),LOC102172760(dist=1327335)
1	54670563	54675294	Assemblytics_b_368	4453	+	Repeat_contraction	4731	278	1:54610690-54610968:+	between_alignments	intergenic	DPPA4(dist=728876),LOC102172760(dist=878410)
1	54770784	54770963	Assemblytics_b_369	190	+	Deletion	179	-11	1:54706410-54706421:-	between_alignments	intergenic	DPPA4(dist=829097),LOC102172760(dist=782741)
1	54924667	54924669	Assemblytics_b_370	1254	+	Insertion	-2	1252	1:54860033-54861285:+	between_alignments	intergenic	DPPA4(dist=982980),LOC102172760(dist=629035)
1	54940231	54940281	Assemblytics_w_56	50	+	Deletion	50	0	1:54876836-54876836:+	within_alignment	intergenic	DPPA4(dist=998544),LOC102172760(dist=613423)
1	55004743	55004761	Assemblytics_b_371	1012	+	Insertion	-18	994	1:54941291-54942285:+	between_alignments	intergenic	DPPA4(dist=1063056),LOC102172760(dist=548943)
1	55043744	55043831	Assemblytics_b_372	87	+	Deletion	87	0	1:54981297-54981297:+	between_alignments	intergenic	DPPA4(dist=1102057),LOC102172760(dist=509873)
1	55044563	55044568	Assemblytics_b_373	70	+	Insertion	-5	65	1:54982032-54982097:+	between_alignments	intergenic	DPPA4(dist=1102876),LOC102172760(dist=509136)
1	55112083	55112086	Assemblytics_b_374	144	+	Insertion	-3	141	1:55049745-55049886:+	between_alignments	intergenic	DPPA4(dist=1170396),LOC102172760(dist=441618)
1	55224889	55226063	Assemblytics_b_375	1196	+	Deletion	1174	-22	1:55162609-55162631:-	between_alignments	intergenic	DPPA4(dist=1283202),LOC102172760(dist=327641)
1	55858211	55858216	Assemblytics_b_377	374	+	Insertion	-5	369	1:55794428-55794797:+	between_alignments	intergenic	NECTIN3(dist=36154),CD96(dist=223866)
1	56012111	56012270	Assemblytics_b_378	172	+	Tandem_expansion	-159	13	1:55948758-55948771:+	between_alignments	intergenic	NECTIN3(dist=190054),CD96(dist=69812)
1	56598232	56599630	Assemblytics_b_379	1410	+	Deletion	1398	-12	1:56534414-56534426:-	between_alignments	intronic	TMPRSS7
1	56804830	56804946	Assemblytics_b_380	116	+	Deletion	116	0	1:56739507-56739507:+	between_alignments	intronic	SLC9C1
1	57305466	57306353	Assemblytics_b_381	504	+	Repeat_expansion	887	1391	1:57239964-57241355:+	between_alignments	intergenic	TRNAY-GUA(dist=8815),LOC102174159(dist=1590)
1	57431925	57431978	Assemblytics_b_382	55	+	Deletion	53	-2	1:57366851-57366853:-	between_alignments	intronic	LOC102183007
1	57659885	57659947	Assemblytics_b_383	67	+	Deletion	62	-5	1:57594671-57594676:-	between_alignments	intergenic	NEPRO(dist=153384),BOC(dist=47889)
1	57978194	57979482	Assemblytics_b_384	1295	+	Deletion	1288	-7	1:57912762-57912769:-	between_alignments	intergenic	SPICE1(dist=3637),SIDT1(dist=12220)
1	58165231	58165464	Assemblytics_b_385	60	+	Tandem_expansion	-233	-173	1:58098515-58098688:-	between_alignments	intergenic	USF3(dist=2626),NAA50(dist=6671)
1	58775961	58776231	Assemblytics_b_386	257	+	Deletion	270	13	1:58709111-58709124:+	between_alignments	intronic	ZBTB20
1	58927557	58927565	Assemblytics_b_388	76	+	Insertion	8	84	1:58860365-58860449:+	between_alignments	intronic	ZBTB20
1	59774505	59774506	Assemblytics_b_390	153	+	Insertion	1	154	1:59707051-59707205:+	between_alignments	intergenic	ZBTB20(dist=189630),GAP43(dist=270024)
1	59854202	59854365	Assemblytics_b_391	163	+	Deletion	163	0	1:59786900-59786900:+	between_alignments	intergenic	ZBTB20(dist=269327),GAP43(dist=190165)
1	59970406	59970412	Assemblytics_b_392	645	+	Insertion	-6	639	1:59902927-59903566:+	between_alignments	intergenic	ZBTB20(dist=385531),GAP43(dist=74118)
1	60172165	60172485	Assemblytics_b_395	300	+	Tandem_expansion	-320	-20	1:60105603-60105623:-	between_alignments	intergenic	GAP43(dist=21949),LSAMP(dist=50291)
1	60363330	60363501	Assemblytics_b_396	171	+	Tandem_expansion	-171	0	1:60296904-60296904:+	between_alignments	intronic	LSAMP
1	60408002	60408144	Assemblytics_b_397	142	+	Deletion	142	0	1:60341513-60341513:+	between_alignments	intronic	LSAMP
1	60427332	60427451	Assemblytics_b_398	117	+	Deletion	119	2	1:60360703-60360705:+	between_alignments	intronic	LSAMP
1	60496122	60496122	Assemblytics_w_57	53	+	Insertion	0	53	1:60429392-60429445:+	within_alignment	intronic	LSAMP
1	60580126	60580339	Assemblytics_b_399	213	+	Deletion	213	0	1:60513499-60513499:+	between_alignments	intronic	LSAMP
1	60702922	60702951	Assemblytics_b_400	72	+	Deletion	29	-43	1:60635987-60636030:-	between_alignments	intronic	LSAMP
1	60713361	60713362	Assemblytics_b_401	135	+	Insertion	0	135	1:60646386-60646521:+	between_alignments	intronic	LSAMP
1	60759347	60759424	Assemblytics_w_58	77	+	Deletion	77	0	1:60692526-60692526:+	within_alignment	intronic	LSAMP
1	61003858	61003935	Assemblytics_b_402	129	+	Tandem_expansion	-77	52	1:60937075-60937127:+	between_alignments	intergenic	LSAMP(dist=69844),NONE(dist=NONE)
1	61346350	61346466	Assemblytics_b_403	114	+	Deletion	116	2	1:61279371-61279373:+	between_alignments	intergenic	LSAMP(dist=412336),TRNAS-GGA(dist=1916881)
1	61399347	61399348	Assemblytics_b_404	1017	+	Insertion	1	1018	1:61332244-61333262:+	between_alignments	intergenic	LSAMP(dist=465333),TRNAS-GGA(dist=1863999)
1	61505282	61505290	Assemblytics_b_406	213	+	Insertion	8	221	1:61439102-61439323:+	between_alignments	intergenic	LSAMP(dist=571268),TRNAS-GGA(dist=1758057)
1	61616394	61616478	Assemblytics_b_407	144	+	Tandem_expansion	-84	60	1:61550463-61550523:+	between_alignments	intergenic	LSAMP(dist=682380),TRNAS-GGA(dist=1646869)
1	61826533	61826758	Assemblytics_b_408	173	+	Repeat_contraction	225	52	1:61760519-61760571:+	between_alignments	intergenic	LSAMP(dist=892519),TRNAS-GGA(dist=1436589)
1	61972551	61974325	Assemblytics_b_409	448	+	Tandem_expansion	-1774	-1326	1:61906736-61908062:-	between_alignments	intergenic	LSAMP(dist=1038537),TRNAS-GGA(dist=1289022)
1	62215911	62215947	Assemblytics_b_410	142	+	Tandem_contraction	36	-106	1:62149906-62150012:-	between_alignments	intergenic	LSAMP(dist=1281897),TRNAS-GGA(dist=1047400)
1	62502141	62502241	Assemblytics_b_411	98	+	Tandem_expansion	-100	-2	1:62436105-62436107:-	between_alignments	intergenic	LSAMP(dist=1568127),TRNAS-GGA(dist=761106)
1	62907216	62907332	Assemblytics_b_412	144	+	Tandem_expansion	-116	28	1:62841214-62841242:+	between_alignments	intergenic	LSAMP(dist=1973202),TRNAS-GGA(dist=356015)
1	62982385	62984076	Assemblytics_b_413	1698	+	Deletion	1691	-7	1:62916389-62916396:-	between_alignments	intergenic	NONE(dist=NONE),TRNAS-GGA(dist=279271)
1	63060994	63061009	Assemblytics_b_414	1505	+	Insertion	-15	1490	1:62993286-62994776:+	between_alignments	intergenic	NONE(dist=NONE),TRNAS-GGA(dist=202338)
1	63152631	63152688	Assemblytics_b_415	57	+	Tandem_expansion	-57	0	1:63086447-63086447:+	between_alignments	intergenic	NONE(dist=NONE),TRNAS-GGA(dist=110659)
1	63422882	63423025	Assemblytics_b_416	143	+	Deletion	143	0	1:63356428-63356428:+	between_alignments	intergenic	TRNAS-GGA(dist=159464),IGSF11(dist=46926)
1	63467186	63467290	Assemblytics_b_417	102	+	Deletion	104	2	1:63400598-63400600:+	between_alignments	intergenic	TRNAS-GGA(dist=203768),IGSF11(dist=2661)
1	63504688	63504689	Assemblytics_b_418	182	+	Insertion	1	183	1:63437968-63438151:+	between_alignments	intronic	IGSF11
1	63708161	63708211	Assemblytics_w_59	50	+	Deletion	50	0	1:63641503-63641503:+	within_alignment	intronic	UPK1B
1	63955431	63955443	Assemblytics_b_419	623	+	Insertion	-12	611	1:63888622-63889233:+	between_alignments	intronic	POGLUT1
1	64033952	64034003	Assemblytics_b_420	52	+	Tandem_expansion	-51	1	1:63967804-63967805:+	between_alignments	intronic	CD80
1	64205228	64205242	Assemblytics_b_422	51	+	Tandem_contraction	-14	-65	1:64138925-64138990:-	between_alignments	intronic	MAATS1
1	64299015	64299091	Assemblytics_b_423	531	+	Tandem_expansion	-76	455	1:64232770-64233225:+	between_alignments	upstream	NR1I2
1	64396595	64396759	Assemblytics_b_424	116	+	Deletion	164	48	1:64330788-64330836:+	between_alignments	intronic	GSK3B
1	65342279	65343784	Assemblytics_b_425	839	+	Repeat_expansion	1505	2344	1:65275915-65278259:+	between_alignments	intronic	STXBP5L
1	65372960	65373317	Assemblytics_b_426	154	+	Repeat_expansion	357	511	1:65307448-65307959:+	between_alignments	intronic	STXBP5L
1	65462825	65462830	Assemblytics_b_427	2033	+	Insertion	-5	2028	1:65397497-65399525:+	between_alignments	intronic	STXBP5L
1	65776714	65776832	Assemblytics_b_429	118	+	Deletion	118	0	1:65713268-65713268:+	between_alignments	intronic	FBXO40
1	65819660	65819675	Assemblytics_b_430	304	+	Insertion	-15	289	1:65756091-65756380:+	between_alignments	intronic	HCLS1
1	65833000	65833797	Assemblytics_b_431	677	+	Repeat_contraction	797	120	1:65769709-65769829:+	between_alignments	intronic	GOLGB1
1	65863899	65863900	Assemblytics_b_432	2341	+	Tandem_contraction	-1	-2342	1:65797567-65799909:-	between_alignments	intronic	GOLGB1
1	65898377	65898392	Assemblytics_b_433	1314	+	Insertion	-15	1299	1:65832045-65833344:+	between_alignments	intronic	GOLGB1
1	66320609	66320791	Assemblytics_b_434	144	+	Repeat_expansion	182	326	1:66255460-66255786:+	between_alignments	intergenic	CD86(dist=56556),CASR(dist=52982)
1	66420903	66421306	Assemblytics_b_435	418	+	Deletion	403	-15	1:66355910-66355925:-	between_alignments	intergenic	CASR(dist=16569),CSTA(dist=16785)
1	66512508	66512509	Assemblytics_b_436	824	+	Insertion	-1	823	1:66447077-66447900:+	between_alignments	intronic	FAM162A
1	66685771	66685844	Assemblytics_b_437	135	+	Tandem_contraction	73	-62	1:66621048-66621110:-	between_alignments	intronic	PARP14
1	67059038	67059090	Assemblytics_b_439	67	+	Deletion	52	-15	1:66927704-66927719:-	between_alignments	intronic	SEMA5B
1	67354734	67354876	Assemblytics_b_442	140	+	Deletion	142	2	1:67195288-67195290:+	between_alignments	intronic	SEC22A
1	68414142	68414142	Assemblytics_w_60	67	+	Insertion	0	67	1:68234372-68234439:+	within_alignment	intronic	LOC102173333
1	68712417	68712419	Assemblytics_b_448	128	+	Insertion	2	130	1:68532559-68532689:+	between_alignments	intronic	LOC102173333
1	68724157	68724272	Assemblytics_b_449	117	+	Deletion	115	-2	1:68544430-68544432:-	between_alignments	intergenic	LOC102173333(dist=2439),LOC108635581(dist=60671)
1	69261155	69261411	Assemblytics_b_451	100	+	Tandem_expansion	-256	-156	1:69081260-69081416:-	between_alignments	intronic	HEG1
1	69316445	69316513	Assemblytics_b_452	64	+	Tandem_expansion	-68	-4	1:69136590-69136594:-	between_alignments	intronic	SLC12A8
1	69626753	69626890	Assemblytics_b_453	117	+	Deletion	137	20	1:69446836-69446856:+	between_alignments	intergenic	ZNF148(dist=39944),SNX4(dist=29629)
1	69678261	69678262	Assemblytics_b_454	366	+	Insertion	-1	365	1:69498217-69498582:+	between_alignments	intronic	SNX4
1	69702535	69702580	Assemblytics_b_455	617	+	Insertion	45	662	1:69522874-69523536:+	between_alignments	intronic	SNX4
1	70616830	70616878	Assemblytics_b_457	56	+	Deletion	48	-8	1:70437324-70437332:-	between_alignments	intronic	PCYT1A
1	71234789	71234790	Assemblytics_b_458	80	+	Tandem_contraction	-1	-81	1:71054892-71054973:-	between_alignments	intronic	MELTF
1	71261172	71261174	Assemblytics_b_459	135	+	Insertion	2	137	1:71081267-71081404:+	between_alignments	intronic	DLG1
1	71561794	71562860	Assemblytics_b_460	1697	+	Tandem_expansion	-1066	631	1:71382934-71383565:+	between_alignments	intergenic	DLG1(dist=48055),BDH1(dist=139383)
1	71947107	71947107	Assemblytics_w_61	71	+	Insertion	0	71	1:71768691-71768762:+	within_alignment	intronic	ACAP2
1	72257545	72257632	Assemblytics_b_461	101	+	Deletion	87	-14	1:72079000-72079014:-	between_alignments	intergenic	XXYLT1(dist=18457),FAM43A(dist=340271)
1	72514851	72514864	Assemblytics_b_462	168	+	Insertion	13	181	1:72336156-72336337:+	between_alignments	intergenic	XXYLT1(dist=275763),FAM43A(dist=83039)
1	72696572	72696580	Assemblytics_b_463	438	+	Insertion	-8	430	1:72517978-72518408:+	between_alignments	UTR3	TMEM44(XM_018046515.1:c.*2955_*2963delins0,XM_018046511.1:c.*2955_*2963delins0,XM_018046509.1:c.*2955_*2963delins0)
1	73063158	73063159	Assemblytics_b_464	1216	+	Insertion	-1	1215	1:72884954-72886169:+	between_alignments	intergenic	CPN2(dist=138967),HES1(dist=35076)
1	73547222	73547295	Assemblytics_w_62	73	+	Deletion	73	0	1:73369854-73369854:+	within_alignment	intronic	OPA1
1	73592413	73592414	Assemblytics_b_465	90	+	Insertion	0	90	1:73414947-73415037:+	between_alignments	intergenic	OPA1(dist=5084),ATP13A4(dist=30827)
1	73673180	73673181	Assemblytics_b_466	174	+	Insertion	1	175	1:73495816-73495991:+	between_alignments	intronic	ATP13A4
1	73721701	73721756	Assemblytics_b_467	56	+	Deletion	55	-1	1:73544506-73544507:-	between_alignments	intronic	ATP13A4
1	74028777	74034459	Assemblytics_b_469	733	+	Repeat_contraction	5682	4949	1:73851366-73856315:+	between_alignments	intergenic	HRASLS(dist=108530),MB21D2(dist=203014)
1	74188907	74188908	Assemblytics_b_470	144	+	Insertion	0	144	1:74010719-74010863:+	between_alignments	intergenic	HRASLS(dist=268660),MB21D2(dist=48565)
1	74334588	74337347	Assemblytics_b_471	195	+	Repeat_contraction	2759	2564	1:74156421-74158985:+	between_alignments	intronic	MB21D2
1	74394523	74394573	Assemblytics_w_63	50	+	Deletion	50	0	1:74216095-74216095:+	within_alignment	intergenic	MB21D2(dist=27450),FGF12(dist=34202)
1	74594273	74594286	Assemblytics_b_472	2443	+	Insertion	-13	2430	1:74415745-74418175:+	between_alignments	intronic	FGF12
1	74746550	74746559	Assemblytics_b_474	121	+	Insertion	-9	112	1:74570092-74570204:+	between_alignments	intronic	FGF12
1	74926727	74926856	Assemblytics_b_475	129	+	Deletion	129	0	1:74750355-74750355:+	between_alignments	intronic	FGF12
1	74991382	74991392	Assemblytics_b_476	141	+	Insertion	-10	131	1:74814898-74815029:+	between_alignments	intronic	FGF12
1	75580326	75580338	Assemblytics_b_477	188	+	Insertion	-12	176	1:75403412-75403588:+	between_alignments	intergenic	FGF12(dist=538497),CCDC50(dist=122451)
1	75695947	75695947	Assemblytics_w_64	51	+	Insertion	0	51	1:75519168-75519219:+	within_alignment	intergenic	FGF12(dist=654118),CCDC50(dist=6842)
1	75723812	75723930	Assemblytics_b_478	119	+	Deletion	118	-1	1:75547069-75547070:-	between_alignments	intronic	CCDC50
1	76084357	76084358	Assemblytics_b_479	143	+	Insertion	0	143	1:75907281-75907424:+	between_alignments	intergenic	OSTN(dist=215112),GMNC(dist=61857)
1	76115630	76115635	Assemblytics_b_480	257	+	Insertion	5	262	1:75938683-75938945:+	between_alignments	intergenic	OSTN(dist=246385),GMNC(dist=30580)
1	76201757	76201779	Assemblytics_b_481	64	+	Insertion	-22	42	1:76025076-76025118:+	between_alignments	intergenic	GMNC(dist=48047),IL1RAP(dist=146646)
1	76229453	76229454	Assemblytics_b_482	583	+	Insertion	0	583	1:76052797-76053380:+	between_alignments	intergenic	GMNC(dist=75743),IL1RAP(dist=118971)
1	76346627	76347556	Assemblytics_b_483	927	+	Deletion	929	2	1:76170481-76170483:+	between_alignments	downstream	IL1RAP
1	76380805	76380914	Assemblytics_b_484	123	+	Deletion	109	-14	1:76203729-76203743:-	between_alignments	intronic	IL1RAP
1	76724789	76741765	Assemblytics_b_485	7402	+	Repeat_contraction	16976	9574	1:76547470-76557044:+	between_alignments	intergenic	CLDN16(dist=77019),CLDN1(dist=19727)
1	76782611	76782627	Assemblytics_b_486	406	+	Insertion	-16	390	1:76597947-76598337:+	between_alignments	intergenic	CLDN1(dist=3392),P3H2(dist=128132)
1	76836501	76836502	Assemblytics_b_487	55	+	Tandem_contraction	1	-54	1:76652040-76652094:-	between_alignments	intergenic	CLDN1(dist=57282),P3H2(dist=74257)
1	76907846	76907858	Assemblytics_b_488	1483	+	Insertion	-12	1471	1:76723345-76724816:+	between_alignments	intergenic	CLDN1(dist=128627),P3H2(dist=2901)
1	77068883	77068935	Assemblytics_w_65	52	+	Deletion	52	0	1:76885772-76885772:+	within_alignment	intronic	P3H2
1	77561756	77562467	Assemblytics_b_489	719	+	Deletion	711	-8	1:77378497-77378505:-	between_alignments	intergenic	TP63(dist=135347),TPRG1(dist=162724)
1	78050891	78050894	Assemblytics_b_490	1399	+	Insertion	-3	1396	1:77866663-77868059:+	between_alignments	intergenic	TPRG1(dist=163313),LPP(dist=111685)
1	78143802	78143802	Assemblytics_w_66	61	+	Insertion	0	61	1:77960985-77961046:+	within_alignment	intergenic	TPRG1(dist=256224),LPP(dist=18777)
1	78236548	78236554	Assemblytics_b_491	182	+	Insertion	-6	176	1:78053739-78053915:+	between_alignments	intronic	LPP
1	78644956	78644961	Assemblytics_b_492	183	+	Tandem_contraction	-5	-188	1:78462056-78462244:-	between_alignments	intronic	LPP
1	79142112	79142239	Assemblytics_b_493	127	+	Tandem_expansion	-127	0	1:78959236-78959236:+	between_alignments	intergenic	LPP(dist=240410),BCL6(dist=152236)
1	79971048	79971149	Assemblytics_b_495	99	+	Deletion	101	2	1:79787531-79787533:+	between_alignments	intronic	ST6GAL1
1	80116173	80116174	Assemblytics_b_496	58	+	Tandem_contraction	1	-57	1:79932459-79932516:-	between_alignments	intergenic	ADIPOQ(dist=10386),RFC4(dist=12264)
1	80887163	80887166	Assemblytics_b_499	105	+	Insertion	3	108	1:80703297-80703405:+	between_alignments	intergenic	ETV5(dist=21750),LOC102179418(dist=39188)
1	80940334	80941231	Assemblytics_b_500	241	+	Tandem_contraction	-897	-1138	1:80756314-80757452:-	between_alignments	intronic	LOC102179418
1	81169643	81169966	Assemblytics_b_501	336	+	Deletion	323	-13	1:80985493-80985506:-	between_alignments	intronic	IGF2BP2
1	81256381	81256560	Assemblytics_b_502	127	+	Tandem_expansion	-179	-52	1:81072081-81072133:-	between_alignments	downstream	SENP2
1	81314972	81314990	Assemblytics_b_503	262	+	Insertion	-18	244	1:81130723-81130967:+	between_alignments	intronic	LIPH
1	81342440	81343045	Assemblytics_b_504	605	+	Deletion	605	0	1:81158409-81158409:+	between_alignments	intronic	LIPH
1	81351449	81351450	Assemblytics_b_505	1615	+	Insertion	-1	1614	1:81166802-81168416:+	between_alignments	intronic	LIPH
1	81461609	81462095	Assemblytics_b_506	559	+	Tandem_expansion	-486	73	1:81279117-81279190:+	between_alignments	intronic	MAP3K13
1	81754636	81762462	Assemblytics_b_507	7839	+	Deletion	7826	-13	1:81572150-81572163:-	between_alignments	intronic	C1H3orf70
1	82166296	82166307	Assemblytics_b_509	105	+	Insertion	-11	94	1:81975907-81976001:+	between_alignments	intergenic	VPS8(dist=73389),MAGEF1(dist=17620)
1	83187328	83197321	Assemblytics_b_510	50	+	Repeat_contraction	9993	9943	1:82996673-83006616:+	between_alignments	intergenic	KLHL24(dist=18505),KLHL6(dist=35448)
1	83457621	83457632	Assemblytics_b_511	1261	+	Insertion	-11	1250	1:83266858-83268108:+	between_alignments	intronic	MCF2L2
1	83638652	83639204	Assemblytics_b_512	555	+	Deletion	552	-3	1:83449158-83449161:-	between_alignments	intronic	LAMP3
1	83903841	83903842	Assemblytics_b_513	425	+	Tandem_contraction	1	-424	1:83713366-83713790:-	between_alignments	intronic	ATP11B
1	84388875	84388956	Assemblytics_w_67	81	+	Deletion	81	0	1:84198314-84198314:+	within_alignment	intergenic	TRNAS-GGA(dist=390488),TRNAR-CCU(dist=431146)
1	84411482	84411499	Assemblytics_b_514	625	+	Insertion	-17	608	1:84220849-84221457:+	between_alignments	intergenic	TRNAS-GGA(dist=413095),TRNAR-CCU(dist=408603)
1	84438402	84442049	Assemblytics_b_515	3151	+	Tandem_expansion	-3647	-496	1:84251539-84252035:-	between_alignments	intergenic	TRNAS-GGA(dist=440015),TRNAR-CCU(dist=378053)
1	85817373	85817374	Assemblytics_b_516	101	+	Insertion	1	102	1:85630057-85630159:+	between_alignments	intronic	FXR1
1	85863775	85864028	Assemblytics_b_517	271	+	Deletion	253	-18	1:85676518-85676536:-	between_alignments	intergenic	FXR1(dist=31127),LOC102174738(dist=144288)
1	85906959	85906960	Assemblytics_b_518	118	+	Insertion	0	118	1:85719427-85719545:+	between_alignments	intergenic	FXR1(dist=74311),LOC102174738(dist=101356)
1	86008299	86009290	Assemblytics_b_519	1006	+	Deletion	991	-15	1:85820879-85820894:-	between_alignments	exonic	LOC102174738
1	86021236	86022032	Assemblytics_b_520	429	+	Repeat_contraction	796	367	1:85832821-85833188:+	between_alignments	intergenic	LOC102174738(dist=11949),CCDC39(dist=4709)
1	86241273	86241281	Assemblytics_b_521	930	+	Insertion	-8	922	1:86052296-86053218:+	between_alignments	intergenic	TTC14(dist=145288),PEX5L(dist=468120)
1	86242503	86243743	Assemblytics_b_522	1238	+	Deletion	1240	2	1:86054448-86054450:+	between_alignments	intergenic	TTC14(dist=146518),PEX5L(dist=465658)
1	86469046	86469048	Assemblytics_b_523	6027	+	Insertion	-2	6025	1:86279728-86285753:+	between_alignments	intergenic	TTC14(dist=373061),PEX5L(dist=240353)
1	86698607	86698627	Assemblytics_b_525	8579	+	Insertion	-20	8559	1:86502575-86511134:+	between_alignments	intergenic	TTC14(dist=602622),PEX5L(dist=10774)
1	87141457	87141458	Assemblytics_b_526	285	+	Insertion	-1	284	1:86953763-86954047:+	between_alignments	intergenic	USP13(dist=2594),NDUFB5(dist=21124)
1	87389026	87389088	Assemblytics_w_68	62	+	Deletion	62	0	1:87201377-87201377:+	within_alignment	intronic	MFN1
1	87803453	87803470	Assemblytics_b_527	573	+	Insertion	-17	556	1:87615602-87616158:+	between_alignments	intergenic	ZMAT3(dist=104824),KCNMB2(dist=7866)
1	88376147	88376417	Assemblytics_b_530	125	+	Repeat_contraction	270	145	1:88189436-88189581:+	between_alignments	intergenic	KCNMB2(dist=260875),LOC102188713(dist=193596)
1	88542784	88551945	Assemblytics_b_531	529	+	Repeat_contraction	9161	8632	1:88355949-88364581:+	between_alignments	intergenic	KCNMB2(dist=427512),LOC102188713(dist=18068)
1	88681774	88681775	Assemblytics_b_532	580	+	Insertion	-1	579	1:88494416-88494995:+	between_alignments	intergenic	LOC102188713(dist=110052),TRNAC-GCA(dist=570279)
1	88723792	88724017	Assemblytics_b_533	238	+	Tandem_expansion	-225	13	1:88537214-88537227:+	between_alignments	intergenic	LOC102188713(dist=152070),TRNAC-GCA(dist=528037)
1	88806826	88808302	Assemblytics_b_534	626	+	Repeat_contraction	1476	850	1:88620216-88621066:+	between_alignments	intergenic	LOC102188713(dist=235104),TRNAC-GCA(dist=443752)
1	88959790	88960042	Assemblytics_b_535	145	+	Tandem_expansion	-252	-107	1:88772644-88772751:-	between_alignments	intergenic	LOC102188713(dist=388068),TRNAC-GCA(dist=292012)
1	89355193	89355205	Assemblytics_b_536	127	+	Tandem_contraction	12	-115	1:89167650-89167765:-	between_alignments	intergenic	TRNAC-GCA(dist=103068),TBL1XR1(dist=129772)
1	89372141	89372226	Assemblytics_b_537	143	+	Tandem_contraction	-85	-228	1:89184431-89184659:-	between_alignments	intergenic	TRNAC-GCA(dist=120016),TBL1XR1(dist=112751)
1	89428517	89428530	Assemblytics_b_538	172	+	Insertion	-13	159	1:89240828-89240987:+	between_alignments	intergenic	TRNAC-GCA(dist=176392),TBL1XR1(dist=56447)
1	89583728	89583859	Assemblytics_b_539	130	+	Deletion	131	1	1:89396134-89396135:+	between_alignments	intronic	TBL1XR1
1	89671012	89672099	Assemblytics_b_540	583	+	Tandem_contraction	-1087	-1670	1:89482604-89484274:-	between_alignments	intergenic	TBL1XR1(dist=9241),NAALADL2(dist=1214763)
1	89672478	89672554	Assemblytics_w_69	76	+	Deletion	76	0	1:89484097-89484097:+	within_alignment	intergenic	TBL1XR1(dist=10707),NAALADL2(dist=1214308)
1	89894557	89894633	Assemblytics_w_70	76	+	Deletion	76	0	1:89705870-89705870:+	within_alignment	intergenic	TBL1XR1(dist=232786),NAALADL2(dist=992229)
1	89980077	89980090	Assemblytics_b_542	7766	+	Insertion	-13	7753	1:89791295-89799048:+	between_alignments	intergenic	TBL1XR1(dist=318306),NAALADL2(dist=906772)
1	90291079	90291132	Assemblytics_b_543	69	+	Deletion	53	-16	1:90110039-90110055:-	between_alignments	intergenic	TBL1XR1(dist=629308),NAALADL2(dist=595730)
1	90431220	90434183	Assemblytics_b_544	2959	+	Deletion	2963	4	1:90250138-90250142:+	between_alignments	intergenic	TBL1XR1(dist=769449),NAALADL2(dist=452679)
1	91171028	91171178	Assemblytics_b_545	150	+	Deletion	150	0	1:90986934-90986934:+	between_alignments	intronic	NAALADL2
1	91195136	91198256	Assemblytics_b_546	6126	+	Repeat_expansion	3120	9246	1:91010944-91020190:+	between_alignments	intronic	NAALADL2
1	91411061	91411074	Assemblytics_b_547	202	+	Insertion	-13	189	1:91232998-91233187:+	between_alignments	intronic	NAALADL2
1	91512803	91512857	Assemblytics_w_71	54	+	Deletion	54	0	1:91334940-91334940:+	within_alignment	intronic	NAALADL2
1	91543506	91543506	Assemblytics_w_72	63	+	Insertion	0	63	1:91365603-91365666:+	within_alignment	intronic	NAALADL2
1	91823482	91823879	Assemblytics_b_548	410	+	Deletion	397	-13	1:91645430-91645443:-	between_alignments	intronic	NAALADL2
1	91854447	91854674	Assemblytics_b_549	225	+	Deletion	227	2	1:91675967-91675969:+	between_alignments	intronic	NAALADL2
1	91920972	91920980	Assemblytics_b_551	173	+	Insertion	-8	165	1:91742255-91742420:+	between_alignments	intronic	NAALADL2
1	91959995	91960932	Assemblytics_b_552	930	+	Deletion	937	7	1:91781461-91781468:+	between_alignments	intronic	NAALADL2
1	92155899	92155946	Assemblytics_b_553	94	+	Deletion	47	-47	1:91976285-91976332:-	between_alignments	intronic	NAALADL2
1	92238548	92238660	Assemblytics_b_555	107	+	Deletion	112	5	1:92058826-92058831:+	between_alignments	intronic	NAALADL2
1	92256122	92256132	Assemblytics_b_556	138	+	Insertion	10	148	1:92076238-92076386:+	between_alignments	intronic	NAALADL2
1	92412479	92412847	Assemblytics_b_557	392	+	Deletion	368	-24	1:92232637-92232661:-	between_alignments	intronic	NAALADL2
1	92680479	92681770	Assemblytics_b_558	1296	+	Deletion	1291	-5	1:92500136-92500141:-	between_alignments	intronic	NLGN1
1	93386468	93386678	Assemblytics_b_559	219	+	Deletion	210	-9	1:93204420-93204429:-	between_alignments	intronic	NLGN1
1	93461841	93461844	Assemblytics_b_560	1268	+	Insertion	-3	1265	1:93279518-93280783:+	between_alignments	intergenic	NLGN1(dist=9926),LOC108636355(dist=61607)
1	93578381	93579283	Assemblytics_b_561	923	+	Deletion	902	-21	1:93397231-93397252:-	between_alignments	intergenic	LOC108636355(dist=1488),TRNAC-GCA(dist=63475)
1	93670659	93670688	Assemblytics_b_562	144	+	Tandem_contraction	29	-115	1:93488431-93488546:-	between_alignments	intergenic	TRNAC-GCA(dist=27830),SPATA16(dist=229258)
1	93769693	93770785	Assemblytics_b_563	1093	+	Deletion	1092	-1	1:93587436-93587437:-	between_alignments	intergenic	TRNAC-GCA(dist=126864),SPATA16(dist=129161)
1	93883162	93883164	Assemblytics_b_564	794	+	Insertion	-2	792	1:93699724-93700516:+	between_alignments	intergenic	TRNAC-GCA(dist=240333),SPATA16(dist=16782)
1	94066211	94066212	Assemblytics_b_565	199	+	Tandem_contraction	1	-198	1:93883235-93883433:-	between_alignments	intronic	SPATA16
1	94067454	94067508	Assemblytics_w_73	54	+	Deletion	54	0	1:93884477-93884477:+	within_alignment	intronic	SPATA16
1	94657607	94657657	Assemblytics_w_74	50	+	Deletion	50	0	1:94474318-94474318:+	within_alignment	intergenic	GHSR(dist=60980),FNDC3B(dist=25756)
1	94799012	94801572	Assemblytics_b_566	2562	+	Deletion	2560	-2	1:94615520-94615522:-	between_alignments	intronic	FNDC3B
1	94901301	94901448	Assemblytics_b_567	145	+	Deletion	147	2	1:94715220-94715222:+	between_alignments	intronic	FNDC3B
1	95415775	95415910	Assemblytics_b_568	146	+	Deletion	135	-11	1:95229331-95229342:-	between_alignments	intronic	PLD1
1	96048231	96048309	Assemblytics_w_75	78	+	Deletion	78	0	1:95861236-95861236:+	within_alignment	intergenic	SLC2A2(dist=10266),EIF5A2(dist=41248)
1	96077110	96077264	Assemblytics_b_569	146	+	Deletion	154	8	1:95890038-95890046:+	between_alignments	intergenic	SLC2A2(dist=39145),EIF5A2(dist=12293)
1	96209223	96209223	Assemblytics_w_76	63	+	Insertion	0	63	1:96021909-96021972:+	within_alignment	intergenic	RPL22L1(dist=84181),SLC7A14(dist=193536)
1	96349285	96349544	Assemblytics_b_570	139	+	Tandem_contraction	-259	-398	1:96161878-96162276:-	between_alignments	intergenic	RPL22L1(dist=224243),SLC7A14(dist=53215)
1	96507179	96507245	Assemblytics_w_77	66	+	Deletion	66	0	1:96319657-96319657:+	within_alignment	intronic	SLC7A14
1	96553892	96555421	Assemblytics_b_571	825	+	Tandem_contraction	-1529	-2354	1:96365484-96367838:-	between_alignments	intergenic	CLDN11(dist=1952),SKIL(dist=15192)
1	96556130	96556130	Assemblytics_w_78	50	+	Insertion	0	50	1:96367698-96367748:+	within_alignment	intergenic	CLDN11(dist=4190),SKIL(dist=14483)
1	97763372	97763522	Assemblytics_b_573	146	+	Deletion	150	4	1:97574471-97574475:+	between_alignments	intronic	MECOM
1	98445523	98445622	Assemblytics_b_574	99	+	Deletion	99	0	1:98256231-98256231:+	between_alignments	intronic	LOC102190915
1	98473230	98473375	Assemblytics_b_575	129	+	Deletion	145	16	1:98283831-98283847:+	between_alignments	intronic	LOC102190915
1	98735271	98735282	Assemblytics_b_576	636	+	Insertion	-11	625	1:98545592-98546217:+	between_alignments	intergenic	LOC108636358(dist=21309),GOLIM4(dist=115279)
1	98840930	98841287	Assemblytics_b_577	376	+	Deletion	357	-19	1:98651784-98651803:-	between_alignments	intergenic	LOC108636358(dist=126968),GOLIM4(dist=9274)
1	99391025	99391387	Assemblytics_b_578	375	+	Deletion	362	-13	1:99201249-99201262:-	between_alignments	intronic	WDR49
1	99391920	99391980	Assemblytics_w_79	60	+	Deletion	60	0	1:99201782-99201782:+	within_alignment	intronic	WDR49
1	99595909	99595923	Assemblytics_b_579	119	+	Insertion	-14	105	1:99405576-99405681:+	between_alignments	intronic	ZBBX
1	99784448	99785006	Assemblytics_b_580	548	+	Deletion	558	10	1:99594151-99594161:+	between_alignments	intergenic	ZBBX(dist=93748),BCHE(dist=1246422)
1	99826691	99826705	Assemblytics_b_581	1921	+	Insertion	-14	1907	1:99635756-99637663:+	between_alignments	intergenic	ZBBX(dist=135991),BCHE(dist=1204723)
1	99947785	99949663	Assemblytics_b_582	1885	+	Deletion	1878	-7	1:99758756-99758763:-	between_alignments	intergenic	ZBBX(dist=257085),BCHE(dist=1081765)
1	100078871	100079006	Assemblytics_b_583	135	+	Deletion	135	0	1:99887905-99887905:+	between_alignments	intergenic	ZBBX(dist=388171),BCHE(dist=952422)
1	100341452	100341750	Assemblytics_b_584	297	+	Deletion	298	1	1:100150242-100150243:+	between_alignments	intergenic	ZBBX(dist=650752),BCHE(dist=689678)
1	100351316	100351385	Assemblytics_w_80	69	+	Deletion	69	0	1:100159810-100159810:+	within_alignment	intergenic	ZBBX(dist=660616),BCHE(dist=680043)
1	100495373	100495498	Assemblytics_b_585	111	+	Deletion	125	14	1:100303751-100303765:+	between_alignments	intergenic	ZBBX(dist=804673),BCHE(dist=535930)
1	101223107	101223191	Assemblytics_w_81	84	+	Deletion	84	0	1:101031072-101031072:+	within_alignment	intergenic	BCHE(dist=112170),SLITRK3(dist=491330)
1	101251626	101253194	Assemblytics_b_586	1568	+	Deletion	1568	0	1:101059595-101059595:+	between_alignments	intergenic	BCHE(dist=140689),SLITRK3(dist=461327)
1	101274081	101274141	Assemblytics_b_587	291	+	Repeat_expansion	60	351	1:101080438-101080789:+	between_alignments	intergenic	BCHE(dist=163144),SLITRK3(dist=440380)
1	101284661	101284834	Assemblytics_b_588	173	+	Deletion	173	0	1:101091287-101091287:+	between_alignments	intergenic	BCHE(dist=173724),SLITRK3(dist=429687)
1	101933964	101934297	Assemblytics_b_590	236	+	Repeat_expansion	333	569	1:101740032-101740601:+	between_alignments	intergenic	SI(dist=13513),NONE(dist=NONE)
1	101963579	101964888	Assemblytics_b_591	3531	+	Tandem_contraction	1309	-2222	1:101767687-101769909:-	between_alignments	intergenic	SI(dist=43128),NONE(dist=NONE)
1	101981217	101981307	Assemblytics_b_592	90	+	Deletion	90	0	1:101784011-101784011:+	between_alignments	intergenic	SI(dist=60766),NONE(dist=NONE)
1	102112554	102118472	Assemblytics_b_593	95	+	Repeat_contraction	5918	5823	1:101915303-101921126:+	between_alignments	intergenic	SI(dist=192103),NONE(dist=NONE)
1	102313781	102316822	Assemblytics_b_594	2772	+	Repeat_expansion	3041	5813	1:102116341-102122154:+	between_alignments	intergenic	SI(dist=393330),NONE(dist=NONE)
1	102398820	102400678	Assemblytics_b_595	1873	+	Deletion	1858	-15	1:102204066-102204081:-	between_alignments	intergenic	SI(dist=478369),NONE(dist=NONE)
1	102513896	102513988	Assemblytics_b_596	91	+	Deletion	92	1	1:102317173-102317174:+	between_alignments	intergenic	SI(dist=593445),NONE(dist=NONE)
1	102619251	102619274	Assemblytics_b_597	181	+	Insertion	-23	158	1:102422339-102422497:+	between_alignments	intergenic	SI(dist=698800),NONE(dist=NONE)
1	102686070	102689462	Assemblytics_b_598	1383	+	Repeat_contraction	3392	2009	1:102489293-102491302:+	between_alignments	intergenic	SI(dist=765619),NONE(dist=NONE)
1	102821599	102824161	Assemblytics_b_599	1978	+	Repeat_contraction	2562	584	1:102623373-102623957:+	between_alignments	intergenic	SI(dist=901148),NONE(dist=NONE)
1	102847709	102849856	Assemblytics_b_600	2172	+	Deletion	2147	-25	1:102647465-102647490:-	between_alignments	intergenic	SI(dist=927258),NONE(dist=NONE)
1	102881933	102884319	Assemblytics_b_601	2364	+	Deletion	2386	22	1:102679606-102679628:+	between_alignments	intergenic	SI(dist=961482),NONE(dist=NONE)
1	102951573	102951628	Assemblytics_b_602	63	+	Deletion	55	-8	1:102746875-102746883:-	between_alignments	intergenic	SI(dist=1031122),NONE(dist=NONE)
1	102980379	102980380	Assemblytics_b_603	132	+	Insertion	0	132	1:102775632-102775764:+	between_alignments	intergenic	SI(dist=1059928),NONE(dist=NONE)
1	103157527	103157667	Assemblytics_b_604	140	+	Deletion	140	0	1:102952849-102952849:+	between_alignments	intergenic	SI(dist=1237076),NONE(dist=NONE)
1	103629425	103629572	Assemblytics_b_605	165	+	Deletion	147	-18	1:103424271-103424289:-	between_alignments	intergenic	SI(dist=1708974),TRNAW-CCA(dist=1705190)
1	103672774	103672851	Assemblytics_w_82	77	+	Deletion	77	0	1:103467430-103467430:+	within_alignment	intergenic	SI(dist=1752323),TRNAW-CCA(dist=1661911)
1	103677691	103677691	Assemblytics_w_83	66	+	Insertion	0	66	1:103472262-103472328:+	within_alignment	intergenic	SI(dist=1757240),TRNAW-CCA(dist=1657071)
1	103961230	103961230	Assemblytics_w_84	61	+	Insertion	0	61	1:103755714-103755775:+	within_alignment	intergenic	NONE(dist=NONE),TRNAW-CCA(dist=1373532)
1	103979013	103979075	Assemblytics_w_85	62	+	Deletion	62	0	1:103773525-103773525:+	within_alignment	intergenic	NONE(dist=NONE),TRNAW-CCA(dist=1355687)
1	104108887	104109180	Assemblytics_b_606	235	+	Repeat_expansion	293	528	1:103903257-103903785:+	between_alignments	intergenic	NONE(dist=NONE),TRNAW-CCA(dist=1225582)
1	104183726	104183727	Assemblytics_b_609	98	+	Insertion	0	98	1:103979451-103979549:+	between_alignments	intergenic	NONE(dist=NONE),TRNAW-CCA(dist=1151035)
1	104288525	104291037	Assemblytics_b_610	2513	+	Deletion	2512	-1	1:104084311-104084312:-	between_alignments	intergenic	NONE(dist=NONE),TRNAW-CCA(dist=1043725)
1	104339880	104340373	Assemblytics_b_611	491	+	Deletion	493	2	1:104133103-104133105:+	between_alignments	intergenic	NONE(dist=NONE),TRNAW-CCA(dist=994389)
1	104785663	104785773	Assemblytics_b_612	110	+	Deletion	110	0	1:104578159-104578159:+	between_alignments	intergenic	NONE(dist=NONE),TRNAW-CCA(dist=548989)
1	104983265	104983349	Assemblytics_b_613	2114	+	Tandem_expansion	-84	2030	1:104775663-104777693:+	between_alignments	intergenic	NONE(dist=NONE),TRNAW-CCA(dist=351413)
1	104992009	104992023	Assemblytics_b_614	2416	+	Insertion	-14	2402	1:104786451-104788853:+	between_alignments	intergenic	NONE(dist=NONE),TRNAW-CCA(dist=342739)
1	105062175	105062342	Assemblytics_b_615	197	+	Repeat_expansion	167	364	1:104858995-104859359:+	between_alignments	intergenic	NONE(dist=NONE),TRNAW-CCA(dist=272420)
1	105115842	105116011	Assemblytics_b_618	169	+	Deletion	169	0	1:104914157-104914157:+	between_alignments	intergenic	NONE(dist=NONE),TRNAW-CCA(dist=218751)
1	105136545	105137052	Assemblytics_b_619	512	+	Tandem_expansion	-507	5	1:104935133-104935138:+	between_alignments	intergenic	NONE(dist=NONE),TRNAW-CCA(dist=197710)
1	105334310	105334312	Assemblytics_b_620	67	+	Tandem_contraction	-2	-69	1:105132741-105132810:-	between_alignments	downstream	TRNAW-CCA
1	105346711	105346721	Assemblytics_b_621	127	+	Insertion	-10	117	1:105145157-105145274:+	between_alignments	intergenic	TRNAW-CCA(dist=11878),OTOL1(dist=79096)
1	105368531	105368693	Assemblytics_b_622	162	+	Tandem_expansion	-162	0	1:105167262-105167262:+	between_alignments	intergenic	TRNAW-CCA(dist=33698),OTOL1(dist=57124)
1	105369051	105371058	Assemblytics_b_623	2007	+	Deletion	2007	0	1:105167785-105167785:+	between_alignments	intergenic	TRNAW-CCA(dist=34218),OTOL1(dist=54759)
1	105640631	105640734	Assemblytics_b_624	103	+	Deletion	103	0	1:105437187-105437187:+	between_alignments	intergenic	SPTSSB(dist=23509),NMD3(dist=67922)
1	105899944	105900323	Assemblytics_b_625	144	+	Tandem_expansion	-379	-235	1:105696262-105696497:-	between_alignments	intronic	B3GALNT1
1	106415009	106415109	Assemblytics_b_628	93	+	Deletion	100	7	1:106211058-106211065:+	between_alignments	intergenic	ARL14(dist=54425),KPNA4(dist=36195)
1	106748743	106748744	Assemblytics_b_629	58	+	Tandem_contraction	0	-58	1:106544435-106544493:-	between_alignments	intergenic	IFT80(dist=8376),C1H3orf80(dist=10564)
1	106984950	106984951	Assemblytics_b_630	179	+	Insertion	1	180	1:106780429-106780609:+	between_alignments	intergenic	IL12A(dist=13196),LOC102180704(dist=99495)
1	107118814	107118920	Assemblytics_b_631	93	+	Deletion	106	13	1:106914461-106914474:+	between_alignments	intronic	LOC102180704
1	107410083	107410085	Assemblytics_b_632	789	+	Insertion	2	791	1:107205545-107206336:+	between_alignments	intergenic	LOC102180704(dist=174266),TRNAC-ACA(dist=351154)
1	107436087	107436098	Assemblytics_b_633	384	+	Insertion	-11	373	1:107232383-107232756:+	between_alignments	intergenic	LOC102180704(dist=200270),TRNAC-ACA(dist=325141)
1	107699649	107699792	Assemblytics_b_634	143	+	Deletion	143	0	1:107496186-107496186:+	between_alignments	intergenic	LOC102180704(dist=463832),TRNAC-ACA(dist=61447)
1	107862095	107862097	Assemblytics_b_635	600	+	Insertion	-2	598	1:107658420-107659018:+	between_alignments	intronic	IQCJ
1	107878649	107881589	Assemblytics_b_636	2955	+	Deletion	2940	-15	1:107675552-107675567:-	between_alignments	intronic	IQCJ
1	107925245	107925254	Assemblytics_b_637	167	+	Insertion	-9	158	1:107719256-107719414:+	between_alignments	intronic	IQCJ
1	108376742	108377647	Assemblytics_b_638	982	+	Tandem_expansion	-905	77	1:108171621-108171698:+	between_alignments	intronic	RARRES1
1	108718664	108718784	Assemblytics_b_639	116	+	Deletion	120	4	1:108513433-108513437:+	between_alignments	intronic	RSRC1
1	109113391	109117830	Assemblytics_b_640	4454	+	Deletion	4439	-15	1:108907862-108907877:-	between_alignments	intergenic	SHOX2(dist=126381),VEPH1(dist=506752)
1	109353651	109353663	Assemblytics_b_641	412	+	Insertion	-12	400	1:109143563-109143963:+	between_alignments	intergenic	SHOX2(dist=366641),VEPH1(dist=270919)
1	109607854	109607930	Assemblytics_w_86	76	+	Deletion	76	0	1:109397953-109397953:+	within_alignment	intergenic	SHOX2(dist=620844),VEPH1(dist=16652)
1	109880583	109880910	Assemblytics_b_642	330	+	Deletion	327	-3	1:109670555-109670558:-	between_alignments	intronic	VEPH1
1	109960937	109961100	Assemblytics_b_643	170	+	Deletion	163	-7	1:109750575-109750582:-	between_alignments	intergenic	VEPH1(dist=69553),CCNL1(dist=46725)
1	111528091	111543981	Assemblytics_b_645	8021	+	Repeat_contraction	15890	7869	1:111289995-111297864:+	between_alignments	ncRNA_intronic	LOC102184199
1	111734876	111734937	Assemblytics_w_87	61	+	Deletion	61	0	1:111488660-111488660:+	within_alignment	intronic	PLCH1
1	111748634	111748753	Assemblytics_b_646	119	+	Deletion	119	0	1:111502381-111502381:+	between_alignments	intronic	PLCH1
1	111798591	111802023	Assemblytics_b_647	9711	+	Tandem_contraction	3432	-6279	1:111545880-111552159:-	between_alignments	intergenic	PLCH1(dist=29129),MME(dist=299455)
1	112250638	112252322	Assemblytics_b_649	1695	+	Deletion	1684	-11	1:111994221-111994232:-	between_alignments	intergenic	MME(dist=40466),TRNAR-UCU(dist=211452)
1	112364186	112364342	Assemblytics_b_650	156	+	Deletion	156	0	1:112106024-112106024:+	between_alignments	intergenic	MME(dist=154014),TRNAR-UCU(dist=99432)
1	112396180	112397688	Assemblytics_b_651	1500	+	Deletion	1508	8	1:112137794-112137802:+	between_alignments	intergenic	MME(dist=186008),TRNAR-UCU(dist=66086)
1	112461173	112461176	Assemblytics_b_652	73	+	Tandem_contraction	-3	-76	1:112201208-112201284:-	between_alignments	intergenic	MME(dist=251001),TRNAR-UCU(dist=2598)
1	112590786	112591034	Assemblytics_b_653	248	+	Deletion	248	0	1:112330835-112330835:+	between_alignments	intergenic	TRNAR-UCU(dist=126940),LOC102185610(dist=188610)
1	112676350	112676365	Assemblytics_b_654	310	+	Insertion	-15	295	1:112416075-112416370:+	between_alignments	intergenic	TRNAR-UCU(dist=212504),LOC102185610(dist=103279)
1	112700771	112705712	Assemblytics_b_655	5360	+	Repeat_expansion	4941	10301	1:112440774-112451075:+	between_alignments	intergenic	TRNAR-UCU(dist=236925),LOC102185610(dist=73932)
1	112710125	112710126	Assemblytics_b_656	93	+	Insertion	0	93	1:112455490-112455583:+	between_alignments	intergenic	TRNAR-UCU(dist=246279),LOC102185610(dist=69518)
1	112791204	112793331	Assemblytics_b_657	2138	+	Deletion	2127	-11	1:112536567-112536578:-	between_alignments	intergenic	LOC102185610(dist=10462),GPR149(dist=79836)
1	112844261	112844262	Assemblytics_b_658	153	+	Insertion	0	153	1:112587465-112587618:+	between_alignments	intergenic	LOC102185610(dist=63519),GPR149(dist=28905)
1	113108541	113108630	Assemblytics_b_659	89	+	Tandem_expansion	-89	0	1:112851896-112851896:+	between_alignments	intronic	ARHGEF26
1	113181138	113181138	Assemblytics_w_88	54	+	Insertion	0	54	1:112924496-112924550:+	within_alignment	intergenic	ARHGEF26(dist=19835),LOC102179815(dist=858489)
1	113420454	113423678	Assemblytics_b_660	3222	+	Deletion	3224	2	1:113163584-113163586:+	between_alignments	intergenic	ARHGEF26(dist=259151),LOC102179815(dist=615949)
1	113493473	113501117	Assemblytics_b_661	1206	+	Repeat_contraction	7644	6438	1:113233376-113239814:+	between_alignments	intergenic	ARHGEF26(dist=332170),LOC102179815(dist=538510)
1	113599105	113599155	Assemblytics_b_662	61	+	Deletion	50	-11	1:113337845-113337856:-	between_alignments	intergenic	ARHGEF26(dist=437802),LOC102179815(dist=440472)
1	113676800	113676876	Assemblytics_w_89	76	+	Deletion	76	0	1:113415430-113415430:+	within_alignment	intergenic	ARHGEF26(dist=515497),LOC102179815(dist=362751)
1	113722088	113722711	Assemblytics_b_663	627	+	Deletion	623	-4	1:113460579-113460583:-	between_alignments	intergenic	ARHGEF26(dist=560785),LOC102179815(dist=316916)
1	113879943	113891392	Assemblytics_b_665	1730	+	Repeat_contraction	11449	9719	1:113598437-113608156:+	between_alignments	intergenic	ARHGEF26(dist=718640),LOC102179815(dist=148235)
1	113919704	113919708	Assemblytics_b_666	185	+	Insertion	4	189	1:113636450-113636639:+	between_alignments	intergenic	ARHGEF26(dist=758401),LOC102179815(dist=119919)
1	113993157	113993170	Assemblytics_b_667	400	+	Insertion	-13	387	1:113710053-113710440:+	between_alignments	intergenic	ARHGEF26(dist=831854),LOC102179815(dist=46457)
1	114516145	114516312	Assemblytics_b_668	186	+	Deletion	167	-19	1:114233119-114233138:-	between_alignments	intergenic	RAP2B(dist=301245),P2RY1(dist=51278)
1	114898747	114898843	Assemblytics_b_669	96	+	Deletion	96	0	1:114615263-114615263:+	between_alignments	intergenic	P2RY1(dist=324643),MBNL1(dist=75483)
1	114931718	114932166	Assemblytics_b_670	53	+	Repeat_contraction	448	395	1:114648101-114648496:+	between_alignments	intergenic	P2RY1(dist=357614),MBNL1(dist=42160)
1	114946350	114946576	Assemblytics_b_671	223	+	Tandem_expansion	-226	-3	1:114662909-114662912:-	between_alignments	intergenic	P2RY1(dist=372246),MBNL1(dist=27750)
1	115708127	115708132	Assemblytics_b_672	153	+	Tandem_contraction	5	-148	1:115424110-115424258:-	between_alignments	intergenic	SUCNR1(dist=71488),LOC102189434(dist=16947)
1	116067369	116068655	Assemblytics_b_674	1291	+	Deletion	1286	-5	1:115783234-115783239:-	between_alignments	intergenic	LOC102178896(dist=113891),LOC108636081(dist=112263)
1	116099029	116108029	Assemblytics_b_675	878	+	Repeat_contraction	9000	8122	1:115813589-115821711:+	between_alignments	intergenic	LOC102178896(dist=145551),LOC108636081(dist=72889)
1	116203391	116203393	Assemblytics_b_676	451	+	Insertion	2	453	1:115917010-115917463:+	between_alignments	intergenic	LOC108636081(dist=17619),IGSF10(dist=34767)
1	116260752	116261067	Assemblytics_b_677	951	+	Repeat_expansion	315	1266	1:115974717-115975983:+	between_alignments	intronic	IGSF10
1	116343888	116344179	Assemblytics_b_678	294	+	Deletion	291	-3	1:116058742-116058745:-	between_alignments	intronic	MED12L,P2RY12
1	116407998	116408010	Assemblytics_b_679	726	+	Insertion	-12	714	1:116122336-116123050:+	between_alignments	intronic	GPR87,MED12L
1	116517515	116517575	Assemblytics_w_90	60	+	Deletion	60	0	1:116232471-116232471:+	within_alignment	intronic	MED12L
1	116766617	116766753	Assemblytics_b_680	136	+	Deletion	136	0	1:116481465-116481465:+	between_alignments	intronic	CLRN1
1	116775182	116775239	Assemblytics_w_91	57	+	Deletion	57	0	1:116489889-116489889:+	within_alignment	intronic	CLRN1
1	117654450	117654455	Assemblytics_b_681	1293	+	Insertion	-5	1288	1:117368546-117369834:+	between_alignments	intergenic	TSC22D2(dist=354125),PFN2(dist=134850)
1	117917337	117917351	Assemblytics_b_682	135	+	Tandem_contraction	14	-121	1:117632459-117632580:-	between_alignments	intronic	RNF13
1	117990997	117990998	Assemblytics_b_683	187	+	Insertion	0	187	1:117706076-117706263:+	between_alignments	intergenic	COMMD2(dist=2546),WWTR1(dist=71423)
1	118522461	118530260	Assemblytics_b_684	7811	+	Deletion	7799	-12	1:118237555-118237567:-	between_alignments	intergenic	LOC102172204(dist=2192),CP(dist=13822)
1	118819020	118819111	Assemblytics_b_685	91	+	Deletion	91	0	1:118526072-118526072:+	between_alignments	intergenic	GYG1(dist=48521),CPA3(dist=62671)
1	119174390	119174406	Assemblytics_b_686	860	+	Insertion	-16	844	1:118881260-118882104:+	between_alignments	intergenic	AGTR1(dist=64800),ZIC1(dist=1342870)
1	119549744	119549804	Assemblytics_b_687	63	+	Deletion	60	-3	1:119257315-119257318:-	between_alignments	intergenic	AGTR1(dist=440154),ZIC1(dist=967472)
1	119888587	119889767	Assemblytics_b_688	1189	+	Deletion	1180	-9	1:119595866-119595875:-	between_alignments	intergenic	AGTR1(dist=778997),ZIC1(dist=627509)
1	120115835	120115843	Assemblytics_b_689	197	+	Insertion	-8	189	1:119821949-119822138:+	between_alignments	intergenic	AGTR1(dist=1006245),ZIC1(dist=401433)
1	120167278	120167280	Assemblytics_b_691	621	+	Insertion	2	623	1:119873517-119874140:+	between_alignments	intergenic	AGTR1(dist=1057688),ZIC1(dist=349996)
1	120250646	120250727	Assemblytics_w_92	81	+	Deletion	81	0	1:119957447-119957447:+	within_alignment	intergenic	AGTR1(dist=1141056),ZIC1(dist=266549)
1	120508714	120508811	Assemblytics_b_692	96	+	Deletion	97	1	1:120215325-120215326:+	between_alignments	intergenic	AGTR1(dist=1399124),ZIC1(dist=8465)
1	120580493	120580531	Assemblytics_b_693	50	+	Deletion	38	-12	1:120286970-120286982:-	between_alignments	intergenic	ZIC4(dist=32465),PLSCR5(dist=890285)
1	120625426	120633293	Assemblytics_b_694	7875	+	Deletion	7867	-8	1:120331868-120331876:-	between_alignments	intergenic	ZIC4(dist=77398),PLSCR5(dist=837523)
1	120685491	120685812	Assemblytics_b_695	321	+	Tandem_expansion	-321	0	1:120384392-120384392:+	between_alignments	intergenic	ZIC4(dist=137463),PLSCR5(dist=785004)
1	120953726	120954716	Assemblytics_b_696	993	+	Deletion	990	-3	1:120652518-120652521:-	between_alignments	intergenic	ZIC4(dist=405698),PLSCR5(dist=516100)
1	121041744	121042719	Assemblytics_b_697	982	+	Deletion	975	-7	1:120739517-120739524:-	between_alignments	intergenic	ZIC4(dist=493716),PLSCR5(dist=428097)
1	121142726	121143237	Assemblytics_b_698	2674	+	Repeat_expansion	511	3185	1:120839506-120842691:+	between_alignments	intergenic	ZIC4(dist=594698),PLSCR5(dist=327579)
1	121743075	121743085	Assemblytics_b_699	126	+	Tandem_contraction	10	-116	1:121442299-121442415:-	between_alignments	intergenic	LOC102175808(dist=62964),PLSCR4(dist=83853)
1	121996382	121996386	Assemblytics_b_700	199	+	Insertion	4	203	1:121695566-121695769:+	between_alignments	intronic	PLOD2
1	122019907	122020127	Assemblytics_b_701	339	+	Repeat_expansion	220	559	1:121719261-121719820:+	between_alignments	intronic	PLOD2
1	122109360	122109361	Assemblytics_b_702	478	+	Insertion	1	479	1:121808998-121809477:+	between_alignments	intergenic	PLOD2(dist=68463),NONE(dist=NONE)
1	122110349	122110856	Assemblytics_b_703	508	+	Tandem_expansion	-507	1	1:121810972-121810973:+	between_alignments	intergenic	PLOD2(dist=69452),NONE(dist=NONE)
1	122233669	122233671	Assemblytics_b_704	1223	+	Insertion	-2	1221	1:121934241-121935462:+	between_alignments	intergenic	PLOD2(dist=192772),NONE(dist=NONE)
1	122304628	122306165	Assemblytics_b_705	432	+	Repeat_expansion	1537	1969	1:122006349-122008318:+	between_alignments	intergenic	PLOD2(dist=263731),NONE(dist=NONE)
1	122384419	122384571	Assemblytics_b_706	586	+	Repeat_expansion	152	738	1:122086429-122087167:+	between_alignments	intergenic	PLOD2(dist=343522),NONE(dist=NONE)
1	122431449	122433621	Assemblytics_b_707	1110	+	Repeat_contraction	2172	1062	1:122134054-122135116:+	between_alignments	intergenic	PLOD2(dist=390552),NONE(dist=NONE)
1	122466567	122468195	Assemblytics_b_708	8293	+	Tandem_contraction	1628	-6665	1:122161368-122168033:-	between_alignments	intergenic	PLOD2(dist=425670),C1H3orf58(dist=1975012)
1	122641818	122641870	Assemblytics_w_93	52	+	Deletion	52	0	1:122334909-122334909:+	within_alignment	intergenic	PLOD2(dist=600921),C1H3orf58(dist=1801337)
1	122662462	122662771	Assemblytics_b_709	1184	+	Repeat_expansion	309	1493	1:122355488-122356981:+	between_alignments	intergenic	PLOD2(dist=621565),C1H3orf58(dist=1780436)
1	122669145	122669578	Assemblytics_b_710	433	+	Deletion	433	0	1:122363356-122363356:+	between_alignments	intergenic	PLOD2(dist=628248),C1H3orf58(dist=1773629)
1	122717189	122717190	Assemblytics_b_711	923	+	Insertion	0	923	1:122410920-122411843:+	between_alignments	intergenic	PLOD2(dist=676292),C1H3orf58(dist=1726017)
1	122917910	122917911	Assemblytics_b_712	113	+	Tandem_contraction	-1	-114	1:122612383-122612497:-	between_alignments	intergenic	PLOD2(dist=877013),C1H3orf58(dist=1525296)
1	122951283	122951296	Assemblytics_b_713	7751	+	Insertion	-13	7738	1:122645790-122653528:+	between_alignments	intergenic	PLOD2(dist=910386),C1H3orf58(dist=1491911)
1	123103154	123103165	Assemblytics_b_714	390	+	Insertion	-11	379	1:122805326-122805705:+	between_alignments	intergenic	PLOD2(dist=1062257),C1H3orf58(dist=1340042)
1	123199099	123199136	Assemblytics_b_715	335	+	Insertion	37	372	1:122901610-122901982:+	between_alignments	intergenic	PLOD2(dist=1158202),C1H3orf58(dist=1244071)
1	123270411	123270639	Assemblytics_b_716	240	+	Deletion	228	-12	1:122973205-122973217:-	between_alignments	intergenic	PLOD2(dist=1229514),C1H3orf58(dist=1172568)
1	123337148	123344589	Assemblytics_b_717	337	+	Repeat_contraction	7441	7104	1:123039676-123046780:+	between_alignments	intergenic	PLOD2(dist=1296251),C1H3orf58(dist=1098618)
1	123478561	123478562	Assemblytics_b_718	322	+	Insertion	0	322	1:123180677-123180999:+	between_alignments	intergenic	PLOD2(dist=1437664),C1H3orf58(dist=964645)
1	123639341	123639341	Assemblytics_w_94	66	+	Insertion	0	66	1:123341656-123341722:+	within_alignment	intergenic	PLOD2(dist=1598444),C1H3orf58(dist=803866)
1	123777203	123777278	Assemblytics_w_95	75	+	Deletion	75	0	1:123479542-123479542:+	within_alignment	intergenic	PLOD2(dist=1736306),C1H3orf58(dist=665929)
1	123894671	123894684	Assemblytics_b_719	1314	+	Insertion	-13	1301	1:123596893-123598194:+	between_alignments	intergenic	PLOD2(dist=1853774),C1H3orf58(dist=548523)
1	124035533	124035586	Assemblytics_w_96	53	+	Deletion	53	0	1:123738969-123738969:+	within_alignment	intergenic	PLOD2(dist=1994636),C1H3orf58(dist=407621)
1	124284891	124284898	Assemblytics_b_720	1254	+	Insertion	-7	1247	1:123988251-123989498:+	between_alignments	intergenic	NONE(dist=NONE),C1H3orf58(dist=158309)
1	124366402	124367052	Assemblytics_b_721	652	+	Deletion	650	-2	1:124070866-124070868:-	between_alignments	intergenic	NONE(dist=NONE),C1H3orf58(dist=76155)
1	124476155	124476431	Assemblytics_b_722	290	+	Deletion	276	-14	1:124179934-124179948:-	between_alignments	intergenic	C1H3orf58(dist=8686),SLC9A9(dist=152748)
1	124496480	124496590	Assemblytics_b_723	100	+	Deletion	110	10	1:124199971-124199981:+	between_alignments	intergenic	C1H3orf58(dist=29011),SLC9A9(dist=132589)
1	124747167	124747287	Assemblytics_b_724	120	+	Deletion	120	0	1:124450426-124450426:+	between_alignments	intronic	SLC9A9
1	124791187	124791247	Assemblytics_b_725	118	+	Tandem_contraction	60	-58	1:124494281-124494339:-	between_alignments	intronic	SLC9A9
1	124823719	124823719	Assemblytics_w_97	61	+	Insertion	0	61	1:124526733-124526794:+	within_alignment	intronic	SLC9A9
1	124848781	124848927	Assemblytics_b_726	146	+	Deletion	146	0	1:124551829-124551829:+	between_alignments	intronic	SLC9A9
1	124964534	124964656	Assemblytics_b_727	121	+	Deletion	122	1	1:124667428-124667429:+	between_alignments	intronic	SLC9A9
1	124984531	124984532	Assemblytics_b_728	886	+	Insertion	0	886	1:124687304-124688190:+	between_alignments	intronic	SLC9A9
1	125212249	125212251	Assemblytics_b_729	233	+	Tandem_contraction	2	-231	1:124915430-124915661:-	between_alignments	intronic	SLC9A9
1	125686666	125686731	Assemblytics_b_730	88	+	Deletion	65	-23	1:125389504-125389527:-	between_alignments	intergenic	PAQR9(dist=85865),PCOLCE2(dist=2530)
1	125950273	125950331	Assemblytics_w_98	58	+	Deletion	58	0	1:125652743-125652743:+	within_alignment	intronic	PLS1
1	126743405	126743544	Assemblytics_b_731	139	+	Deletion	139	0	1:126445421-126445421:+	between_alignments	intergenic	GRK7(dist=33551),RNF7(dist=1792)
1	127025861	127025916	Assemblytics_w_99	55	+	Deletion	55	0	1:126727681-126727681:+	within_alignment	intergenic	RASA2(dist=31666),ZBTB38(dist=28672)
1	127083569	127083726	Assemblytics_b_732	154	+	Deletion	157	3	1:126785333-126785336:+	between_alignments	intronic	ZBTB38
1	127084710	127084711	Assemblytics_b_733	143	+	Insertion	0	143	1:126786316-126786459:+	between_alignments	intronic	ZBTB38
1	127257751	127257751	Assemblytics_w_100	54	+	Insertion	0	54	1:126959492-126959546:+	within_alignment	intronic	PXYLP1
1	127439648	127439648	Assemblytics_w_101	72	+	Insertion	0	72	1:127141337-127141409:+	within_alignment	intronic	SPSB4
1	127693458	127693515	Assemblytics_b_734	151	+	Repeat_expansion	57	208	1:127395054-127395262:+	between_alignments	intergenic	SLC25A36(dist=138857),TRIM42(dist=82084)
1	127929644	127929902	Assemblytics_b_735	145	+	Repeat_contraction	258	113	1:127631357-127631470:+	between_alignments	intronic	CLSTN2
1	127937274	127937333	Assemblytics_w_102	59	+	Deletion	59	0	1:127638821-127638821:+	within_alignment	intronic	CLSTN2
1	128019100	128019252	Assemblytics_b_736	152	+	Deletion	152	0	1:127720448-127720448:+	between_alignments	intronic	CLSTN2
1	128185564	128185639	Assemblytics_w_103	75	+	Deletion	75	0	1:127886689-127886689:+	within_alignment	intronic	CLSTN2
1	128224025	128224036	Assemblytics_b_737	796	+	Insertion	-11	785	1:127925021-127925806:+	between_alignments	intronic	CLSTN2
1	128530693	128530858	Assemblytics_b_739	163	+	Deletion	165	2	1:128232245-128232247:+	between_alignments	intronic	CLSTN2
1	128556736	128564487	Assemblytics_b_740	7767	+	Deletion	7751	-16	1:128258075-128258091:-	between_alignments	intronic	CLSTN2
1	128661752	128661755	Assemblytics_b_741	6454	+	Insertion	-3	6451	1:128355353-128361804:+	between_alignments	intergenic	CLSTN2(dist=13498),NMNAT3(dist=284836)
1	128728041	128728091	Assemblytics_w_104	50	+	Deletion	50	0	1:128428095-128428095:+	within_alignment	intergenic	CLSTN2(dist=79787),NMNAT3(dist=218500)
1	128801940	128801941	Assemblytics_b_742	173	+	Tandem_contraction	1	-172	1:128501800-128501972:-	between_alignments	intergenic	CLSTN2(dist=153686),NMNAT3(dist=144650)
1	129134378	129136846	Assemblytics_b_743	172	+	Repeat_contraction	2468	2296	1:128833944-128836240:+	between_alignments	intergenic	RBP1(dist=13411),RBP2(dist=19604)
1	129362203	129362203	Assemblytics_w_105	54	+	Insertion	0	54	1:129061336-129061390:+	within_alignment	intergenic	MRPS22(dist=61492),LOC102190268(dist=245133)
1	129494574	129494575	Assemblytics_b_744	83	+	Tandem_contraction	-1	-84	1:129193625-129193709:-	between_alignments	intergenic	MRPS22(dist=193863),LOC102190268(dist=112761)
1	129904440	129904441	Assemblytics_b_745	163	+	Insertion	1	164	1:129603294-129603458:+	between_alignments	intronic	PIK3CB
1	130067866	130067867	Assemblytics_b_746	94	+	Insertion	0	94	1:129766768-129766862:+	between_alignments	intergenic	PIK3CB(dist=6880),FAIM(dist=5869)
1	130382636	130382805	Assemblytics_b_747	424	+	Tandem_expansion	-169	255	1:130081576-130081831:+	between_alignments	intronic	NME9
1	130493916	130493968	Assemblytics_b_748	54	+	Deletion	52	-2	1:130193108-130193110:-	between_alignments	intronic	ARMC8
1	130653021	130653021	Assemblytics_w_106	75	+	Insertion	0	75	1:130352092-130352167:+	within_alignment	intergenic	DZIP1L(dist=3562),CLDN18(dist=39025)
1	130752640	130752647	Assemblytics_b_749	89	+	Insertion	7	96	1:130451782-130451878:+	between_alignments	intergenic	CLDN18(dist=31915),SOX14(dist=201521)
1	130838282	130840433	Assemblytics_b_750	2089	+	Repeat_contraction	2151	62	1:130537436-130537498:+	between_alignments	intergenic	CLDN18(dist=117557),SOX14(dist=113735)
1	130879955	130880083	Assemblytics_b_751	140	+	Deletion	128	-12	1:130576965-130576977:-	between_alignments	intergenic	CLDN18(dist=159230),SOX14(dist=74085)
1	131020888	131021068	Assemblytics_b_753	132	+	Deletion	180	48	1:130705925-130705973:+	between_alignments	intergenic	SOX14(dist=64714),IL20RB(dist=746772)
1	131284967	131285063	Assemblytics_b_755	97	+	Deletion	96	-1	1:130969786-130969787:-	between_alignments	intergenic	SOX14(dist=328793),IL20RB(dist=482777)
1	132502353	132507664	Assemblytics_b_756	3778	+	Repeat_contraction	5311	1533	1:132186515-132188048:+	between_alignments	intronic	PCCB
1	132591442	132591449	Assemblytics_b_757	435	+	Insertion	-7	428	1:132271786-132272214:+	between_alignments	intergenic	PCCB(dist=4629),MSL2(dist=50447)
1	132856863	132857194	Assemblytics_b_760	82	+	Tandem_contraction	-331	-413	1:132537397-132537810:-	between_alignments	intronic	PPP2R3A
1	132963835	132963906	Assemblytics_w_107	71	+	Deletion	71	0	1:132644365-132644365:+	within_alignment	intergenic	PPP2R3A(dist=45869),EPHB1(dist=696211)
1	133428330	133428395	Assemblytics_w_108	65	+	Deletion	65	0	1:133108372-133108372:+	within_alignment	intergenic	PPP2R3A(dist=510364),EPHB1(dist=231722)
1	133690364	133691294	Assemblytics_b_761	943	+	Deletion	930	-13	1:133370169-133370182:-	between_alignments	intronic	EPHB1
1	133776918	133776999	Assemblytics_b_762	1561	+	Tandem_expansion	-81	1480	1:133455835-133457315:+	between_alignments	intronic	EPHB1
1	133911575	133911582	Assemblytics_b_763	221	+	Insertion	7	228	1:133591829-133592057:+	between_alignments	intronic	EPHB1
1	134007241	134007256	Assemblytics_b_764	2546	+	Insertion	-15	2531	1:133687645-133690176:+	between_alignments	intronic	EPHB1
1	134297425	134298711	Assemblytics_b_765	1288	+	Deletion	1286	-2	1:133980150-133980152:-	between_alignments	intronic	KY
1	135043461	135043487	Assemblytics_b_766	736	+	Insertion	26	762	1:134724653-134725415:+	between_alignments	intronic	RAB6B
1	135058823	135059619	Assemblytics_b_767	1985	+	Tandem_expansion	-796	1189	1:134741532-134742721:+	between_alignments	intronic	RAB6B
1	135186094	135186116	Assemblytics_b_768	193	+	Insertion	-22	171	1:134869854-134870025:+	between_alignments	intergenic	LOC102172205(dist=8149),LOC102172488(dist=15639)
1	135356193	135356256	Assemblytics_w_109	63	+	Deletion	63	0	1:135040047-135040047:+	within_alignment	intronic	TOPBP1
1	135470880	135473402	Assemblytics_b_769	1475	+	Tandem_expansion	-2522	-1047	1:135156222-135157269:-	between_alignments	intergenic	CDV3(dist=44510),BFSP2(dist=30936)
1	135508085	135508209	Assemblytics_b_770	913	+	Repeat_expansion	124	1037	1:135193430-135194467:+	between_alignments	intronic	BFSP2
1	135738141	135738193	Assemblytics_w_110	52	+	Deletion	52	0	1:135424274-135424274:+	within_alignment	intronic	TMEM108
1	135933954	135933968	Assemblytics_b_774	431	+	Insertion	-14	417	1:135627103-135627520:+	between_alignments	intronic	TMEM108
1	136030913	136030913	Assemblytics_w_111	52	+	Insertion	0	52	1:135724454-135724506:+	within_alignment	intergenic	TMEM108(dist=27678),NPHP3(dist=418786)
1	136185602	136188385	Assemblytics_b_776	2784	+	Deletion	2783	-1	1:135879069-135879070:-	between_alignments	intergenic	TMEM108(dist=182367),NPHP3(dist=261314)
1	136222573	136222578	Assemblytics_b_777	695	+	Insertion	-5	690	1:135913246-135913936:+	between_alignments	intergenic	TMEM108(dist=219338),NPHP3(dist=227121)
1	136293089	136300424	Assemblytics_b_779	7350	+	Deletion	7335	-15	1:135984425-135984440:-	between_alignments	intergenic	TMEM108(dist=289854),NPHP3(dist=149275)
1	136317826	136317834	Assemblytics_b_780	203	+	Insertion	8	211	1:136001812-136002023:+	between_alignments	intergenic	TMEM108(dist=314591),NPHP3(dist=131865)
1	136435906	136435950	Assemblytics_b_781	129	+	Tandem_contraction	44	-85	1:136119920-136120005:-	between_alignments	intergenic	TMEM108(dist=432671),NPHP3(dist=13749)
1	136530450	136530522	Assemblytics_w_112	72	+	Deletion	72	0	1:136214391-136214391:+	within_alignment	intronic	UBA5
1	136574491	136574496	Assemblytics_b_782	1101	+	Insertion	-5	1096	1:136258434-136259530:+	between_alignments	intronic	ACAD11
1	136589281	136600798	Assemblytics_b_783	963	+	Repeat_contraction	11517	10554	1:136274340-136284894:+	between_alignments	exonic	ACAD11
1	137215792	137215816	Assemblytics_b_784	117	+	Tandem_contraction	24	-93	1:136899455-136899548:-	between_alignments	intergenic	TRNAC-GCA(dist=193652),CPNE4(dist=101347)
1	137379115	137379362	Assemblytics_b_785	264	+	Deletion	247	-17	1:137062659-137062676:-	between_alignments	intronic	CPNE4
1	137407408	137408706	Assemblytics_b_786	1313	+	Deletion	1298	-15	1:137090668-137090683:-	between_alignments	intronic	CPNE4
1	137450032	137450317	Assemblytics_b_787	291	+	Deletion	285	-6	1:137131970-137131976:-	between_alignments	intronic	CPNE4
1	137544123	137547737	Assemblytics_b_788	3616	+	Deletion	3614	-2	1:137225753-137225755:-	between_alignments	intronic	CPNE4
1	137826773	137827839	Assemblytics_b_789	374	+	Repeat_expansion	1066	1440	1:137504551-137505991:+	between_alignments	intronic	CPNE4
1	137876411	137876411	Assemblytics_w_113	58	+	Insertion	0	58	1:137554469-137554527:+	within_alignment	intronic	CPNE4
1	137996492	137996494	Assemblytics_b_790	102	+	Insertion	2	104	1:137674516-137674620:+	between_alignments	intergenic	CPNE4(dist=29934),MRPL3(dist=5781)
1	138502350	138502352	Assemblytics_b_791	281	+	Insertion	-2	279	1:138180252-138180531:+	between_alignments	intronic	ATP2C1
1	138545995	138546483	Assemblytics_b_792	476	+	Deletion	488	12	1:138224035-138224047:+	between_alignments	intronic	ATP2C1
1	138763260	138763709	Assemblytics_b_793	449	+	Deletion	449	0	1:138440717-138440717:+	between_alignments	intergenic	ATP2C1(dist=112174),PSMG1(dist=90722)
1	139101351	139101589	Assemblytics_b_794	1419	+	Tandem_expansion	-238	1181	1:138778544-138779725:+	between_alignments	intronic	LCA5L
1	139220373	139220497	Assemblytics_b_795	124	+	Deletion	124	0	1:138898584-138898584:+	between_alignments	intergenic	SH3BGR(dist=3212),B3GALT5(dist=144192)
1	139317238	139317629	Assemblytics_b_796	472	+	Tandem_contraction	391	-81	1:138995211-138995292:-	between_alignments	intergenic	SH3BGR(dist=100077),B3GALT5(dist=47060)
1	139362005	139362070	Assemblytics_w_114	65	+	Deletion	65	0	1:139039598-139039598:+	within_alignment	intergenic	SH3BGR(dist=144844),B3GALT5(dist=2619)
1	139458995	139458996	Assemblytics_b_797	143	+	Insertion	0	143	1:139136478-139136621:+	between_alignments	intronic	IGSF5
1	139480835	139480837	Assemblytics_b_798	453	+	Insertion	2	455	1:139158524-139158979:+	between_alignments	intronic	IGSF5
1	139538231	139538313	Assemblytics_b_799	726	+	Tandem_contraction	-82	-808	1:139215641-139216449:-	between_alignments	intergenic	IGSF5(dist=41269),PCP4(dist=17212)
1	139823712	139823750	Assemblytics_b_800	242	+	Insertion	-38	204	1:139501025-139501229:+	between_alignments	intronic	DSCAM
1	139849019	139850011	Assemblytics_b_801	425	+	Repeat_contraction	992	567	1:139526497-139527064:+	between_alignments	intronic	DSCAM
1	140083568	140083814	Assemblytics_b_802	246	+	Deletion	246	0	1:139760457-139760457:+	between_alignments	intronic	DSCAM
1	140391942	140391943	Assemblytics_b_803	177	+	Insertion	0	177	1:140068355-140068532:+	between_alignments	intronic	DSCAM
1	140413860	140413873	Assemblytics_b_804	209	+	Insertion	-13	196	1:140090460-140090656:+	between_alignments	intronic	DSCAM
1	140626739	140626866	Assemblytics_b_805	56	+	Repeat_expansion	127	183	1:140303286-140303469:+	between_alignments	intergenic	DSCAM(dist=50998),TRNAW-CCA(dist=22019)
1	140685731	140685792	Assemblytics_w_115	61	+	Deletion	61	0	1:140362264-140362264:+	within_alignment	intergenic	TRNAW-CCA(dist=36775),BACE2(dist=260146)
1	141164575	141164576	Assemblytics_b_808	106	+	Insertion	0	106	1:140840899-140841005:+	between_alignments	intronic	FAM3B
1	141546973	141546978	Assemblytics_b_810	1316	+	Insertion	-5	1311	1:141222932-141224243:+	between_alignments	intergenic	LOC108636431(dist=93751),RIPK4(dist=45007)
1	141558355	141558471	Assemblytics_b_811	119	+	Tandem_contraction	-116	-235	1:141235499-141235734:-	between_alignments	intergenic	LOC108636431(dist=105133),RIPK4(dist=33514)
1	141631526	141631803	Assemblytics_b_812	139	+	Tandem_expansion	-277	-138	1:141308641-141308779:-	between_alignments	intergenic	RIPK4(dist=12413),PRDM15(dist=13690)
1	141662164	141662164	Assemblytics_w_116	76	+	Insertion	0	76	1:141339260-141339336:+	within_alignment	intronic	PRDM15
1	141734629	141735610	Assemblytics_b_813	1269	+	Tandem_contraction	981	-288	1:141411461-141411749:-	between_alignments	intronic	C2CD2
1	141752245	141752354	Assemblytics_b_814	119	+	Tandem_expansion	-109	10	1:141428199-141428209:+	between_alignments	intronic	C2CD2
1	141906348	141906449	Assemblytics_b_815	109	+	Tandem_contraction	-101	-210	1:141582172-141582382:-	between_alignments	intronic	UMODL1
1	141966028	141966028	Assemblytics_w_117	79	+	Insertion	0	79	1:141641839-141641918:+	within_alignment	intronic	UMODL1
1	141967222	141967358	Assemblytics_b_816	133	+	Deletion	136	3	1:141643113-141643116:+	between_alignments	intronic	UMODL1
1	142026084	142026135	Assemblytics_w_118	51	+	Deletion	51	0	1:141701804-141701804:+	within_alignment	intergenic	UMODL1(dist=39546),ABCG1(dist=41136)
1	142096426	142096479	Assemblytics_w_119	53	+	Deletion	53	0	1:141772032-141772032:+	within_alignment	intronic	ABCG1
1	142320341	142321717	Assemblytics_b_817	510	+	Tandem_contraction	-1376	-1886	1:141995370-141997256:-	between_alignments	downstream	UBASH3A
1	142456760	142456821	Assemblytics_w_120	61	+	Deletion	61	0	1:142131674-142131674:+	within_alignment	downstream	SLC37A1
1	142516405	142516535	Assemblytics_b_818	130	+	Deletion	130	0	1:142191206-142191206:+	between_alignments	intronic	PDE9A
1	142533837	142533999	Assemblytics_b_819	83	+	Tandem_contraction	-162	-245	1:142208422-142208667:-	between_alignments	intronic	PDE9A
1	142608541	142609146	Assemblytics_b_820	148	+	Tandem_expansion	-605	-457	1:142283229-142283686:-	between_alignments	intronic	PDE9A
1	142688285	142707617	Assemblytics_b_822	67	+	Repeat_contraction	19332	19265	1:142362975-142382240:+	between_alignments	exonic	NDUFV3,WDR4
1	142880056	142880125	Assemblytics_w_121	69	+	Deletion	69	0	1:142554552-142554552:+	within_alignment	intergenic	U2AF1(dist=19894),CRYAA(dist=24912)
1	143032926	143033445	Assemblytics_b_823	290	+	Tandem_expansion	-519	-229	1:142707566-142707795:-	between_alignments	intergenic	CRYAA(dist=125074),SIK1(dist=66654)
1	143396712	143396712	Assemblytics_w_122	60	+	Insertion	0	60	1:143071138-143071198:+	within_alignment	intergenic	PDXK(dist=1647),LOC102186527(dist=4494)
1	143495893	143496081	Assemblytics_b_824	188	+	Deletion	188	0	1:143170298-143170298:+	between_alignments	intergenic	RRP1(dist=32616),AGPAT3(dist=34349)
1	143728094	143728220	Assemblytics_b_825	1290	+	Tandem_contraction	126	-1164	1:143400945-143402109:-	between_alignments	intronic	TRAPPC10
1	143740980	143741842	Assemblytics_b_826	184	+	Tandem_contraction	-862	-1046	1:143413528-143414574:-	between_alignments	intronic	PWP2
1	143937334	143937970	Assemblytics_b_883	217	+	Repeat_contraction	636	419	1:150937389-150937808:+	between_alignments	intergenic	PFKL(dist=15110),LOC108636542(dist=261291)
1	144193771	144213784	Assemblytics_b_878	9274	+	Repeat_contraction	20013	10739	1:150768817-150779556:+	between_alignments	exonic	LOC108636542
1	144370792	144371042	Assemblytics_b_828	159	+	Tandem_contraction	-250	-409	1:143749086-143749495:-	between_alignments	intronic	TSPEAR
1	144399372	144399375	Assemblytics_b_829	108	+	Insertion	3	111	1:143777724-143777835:+	between_alignments	exonic	LOC108636552
1	144419942	144419943	Assemblytics_b_830	90	+	Insertion	0	90	1:143798392-143798482:+	between_alignments	exonic	LOC108636551
1	144429240	144429315	Assemblytics_w_123	75	+	Deletion	75	0	1:143807792-143807792:+	within_alignment	intronic	TSPEAR
1	144440928	144440972	Assemblytics_b_831	211	+	Insertion	-44	167	1:143819408-143819575:+	between_alignments	exonic	LOC108636559
1	144584940	144584997	Assemblytics_w_124	57	+	Deletion	57	0	1:143963418-143963418:+	within_alignment	intronic	UBE2G2
1	144958408	144958408	Assemblytics_w_125	58	+	Insertion	0	58	1:144336704-144336762:+	within_alignment	intronic	ADARB1
1	145085246	145085904	Assemblytics_b_832	454	+	Tandem_contraction	-658	-1112	1:144463049-144464161:-	between_alignments	intergenic	POFUT2(dist=36534),COL18A1(dist=66542)
1	145112897	145113037	Assemblytics_b_833	140	+	Deletion	140	0	1:144490648-144490648:+	between_alignments	intergenic	POFUT2(dist=64185),COL18A1(dist=39409)
1	145235601	145235602	Assemblytics_b_834	134	+	Tandem_contraction	1	-133	1:144612976-144613109:-	between_alignments	intronic	COL18A1
1	145292962	145293091	Assemblytics_b_835	129	+	Deletion	129	0	1:144670330-144670330:+	between_alignments	intergenic	SLC19A1(dist=17775),PCBP3(dist=51391)
1	145337037	145337103	Assemblytics_b_836	138	+	Tandem_contraction	-66	-204	1:144714115-144714319:-	between_alignments	intergenic	SLC19A1(dist=61850),PCBP3(dist=7379)
1	145518278	145519019	Assemblytics_b_837	483	+	Tandem_contraction	-741	-1224	1:144894764-144895988:-	between_alignments	intronic	PCBP3
1	145579898	145579898	Assemblytics_w_126	69	+	Insertion	0	69	1:144956360-144956429:+	within_alignment	UTR3	PCBP3(XM_018052273.1:c.*3600>0,XM_018052299.1:c.*3600>0,XM_018052309.1:c.*3600>0,XM_018052290.1:c.*3600>0,XM_018052265.1:c.*3600>0,XM_018052282.1:c.*3600>0,XM_018052252.1:c.*3600>0,XM_018052257.1:c.*3600>0)
1	145594182	145594183	Assemblytics_b_838	114	+	Insertion	0	114	1:144970695-144970809:+	between_alignments	intergenic	PCBP3(dist=12209),COL6A1(dist=37012)
1	145623887	145631081	Assemblytics_b_839	7947	+	Tandem_contraction	7194	-753	1:144999738-145000491:-	between_alignments	upstream	COL6A1
1	145823308	145823376	Assemblytics_w_127	68	+	Deletion	68	0	1:145191912-145191912:+	within_alignment	intronic	FTCD
1	145924375	145924375	Assemblytics_w_128	85	+	Insertion	0	85	1:145292797-145292882:+	within_alignment	intronic	MCM3AP
1	146173224	146173224	Assemblytics_w_129	63	+	Insertion	0	63	1:145541612-145541675:+	within_alignment	intronic	DIP2A
1	146182927	146182927	Assemblytics_w_130	68	+	Insertion	0	68	1:145551391-145551459:+	within_alignment	intronic	DIP2A
1	146306561	146306561	Assemblytics_w_131	56	+	Insertion	0	56	1:145675003-145675059:+	within_alignment	intronic	PRMT2
1	146318902	146319376	Assemblytics_b_841	839	+	Tandem_expansion	-474	365	1:145687835-145688200:+	between_alignments	intergenic	PRMT2(dist=11315),FBXO25(dist=132795)
1	146334691	146336204	Assemblytics_b_842	1532	+	Deletion	1513	-19	1:145704000-145704019:-	between_alignments	intergenic	PRMT2(dist=27104),FBXO25(dist=115967)
1	146413111	146413128	Assemblytics_b_843	756	+	Insertion	-17	739	1:145780903-145781642:+	between_alignments	intergenic	PRMT2(dist=105524),FBXO25(dist=39043)
1	146471991	146475086	Assemblytics_b_844	238	+	Repeat_expansion	3095	3333	1:145840390-145843723:+	between_alignments	exonic	FBXO25
1	146561858	146564575	Assemblytics_b_845	2730	+	Deletion	2717	-13	1:145930413-145930426:-	between_alignments	intergenic	TDRP(dist=33264),LOC102177758(dist=204231)
1	146699308	146699309	Assemblytics_b_846	108	+	Insertion	0	108	1:146064910-146065018:+	between_alignments	intergenic	TDRP(dist=170714),LOC102177758(dist=69497)
1	146734569	146734631	Assemblytics_w_132	62	+	Deletion	62	0	1:146100242-146100242:+	within_alignment	intergenic	TDRP(dist=205975),LOC102177758(dist=34175)
1	146883011	146883100	Assemblytics_b_847	97	+	Deletion	89	-8	1:146248525-146248533:-	between_alignments	intronic	RUNX1
1	147057563	147057564	Assemblytics_b_849	95	+	Insertion	0	95	1:146422894-146422989:+	between_alignments	intergenic	RUNX1(dist=83509),SETD4(dist=1138012)
1	147478144	147478145	Assemblytics_b_850	122	+	Tandem_contraction	0	-122	1:146843260-146843382:-	between_alignments	intergenic	RUNX1(dist=504090),SETD4(dist=717431)
1	147797046	147797052	Assemblytics_b_852	401	+	Insertion	-6	395	1:147162031-147162426:+	between_alignments	intergenic	RUNX1(dist=822992),SETD4(dist=398524)
1	148312584	148312587	Assemblytics_b_853	196	+	Insertion	3	199	1:147677645-147677844:+	between_alignments	intergenic	LOC102172669(dist=19532),CBR3(dist=10327)
1	148317561	148317630	Assemblytics_w_133	69	+	Deletion	69	0	1:147682808-147682808:+	within_alignment	intergenic	LOC102172669(dist=24509),CBR3(dist=5284)
1	148396133	148398488	Assemblytics_b_854	2366	+	Deletion	2355	-11	1:147761275-147761286:-	between_alignments	exonic	LOC108636584
1	148676492	148676493	Assemblytics_b_856	135	+	Insertion	0	135	1:148039102-148039237:+	between_alignments	intergenic	CLDN14(dist=43155),TRNAS-GGA(dist=48621)
1	148823746	148823798	Assemblytics_w_134	52	+	Deletion	52	0	1:148186338-148186338:+	within_alignment	intergenic	TRNAS-GGA(dist=98560),SIM2(dist=32623)
1	148941297	148941556	Assemblytics_b_857	144	+	Tandem_expansion	-259	-115	1:148303894-148304009:-	between_alignments	intronic	HLCS
1	149183108	149183109	Assemblytics_b_858	513	+	Insertion	0	513	1:148545484-148545997:+	between_alignments	intronic	PIGP
1	149228799	149228815	Assemblytics_b_859	343	+	Insertion	-16	327	1:148591682-148592009:+	between_alignments	intronic	TTC3
1	149295367	149296306	Assemblytics_b_860	953	+	Deletion	939	-14	1:148658555-148658569:-	between_alignments	intronic	TTC3
1	149680625	149681999	Assemblytics_b_861	162	+	Tandem_expansion	-1374	-1212	1:149042841-149044053:-	between_alignments	intergenic	DYRK1A(dist=93790),KCNJ6(dist=19473)
1	149768226	149768244	Assemblytics_b_862	151	+	Insertion	18	169	1:149130413-149130582:+	between_alignments	intronic	KCNJ6
1	149832684	149832851	Assemblytics_b_863	178	+	Deletion	167	-11	1:149195004-149195015:-	between_alignments	intergenic	KCNJ6(dist=35144),KCNJ15(dist=646231)
1	149954460	149954522	Assemblytics_w_135	62	+	Deletion	62	0	1:149316539-149316539:+	within_alignment	intergenic	KCNJ6(dist=156920),KCNJ15(dist=524560)
1	149990220	149990221	Assemblytics_b_864	143	+	Insertion	0	143	1:149352196-149352339:+	between_alignments	intergenic	KCNJ6(dist=192680),KCNJ15(dist=488861)
1	150014658	150021807	Assemblytics_b_865	287	+	Repeat_contraction	7149	6862	1:149376741-149383603:+	between_alignments	intergenic	KCNJ6(dist=217118),KCNJ15(dist=457275)
1	150352525	150352594	Assemblytics_b_866	1254	+	Repeat_expansion	69	1323	1:149714066-149715389:+	between_alignments	intergenic	KCNJ6(dist=554985),KCNJ15(dist=126488)
1	150378571	150446881	Assemblytics_b_867	389	+	Repeat_contraction	68310	67921	1:149741371-149809292:+	between_alignments	intergenic	KCNJ6(dist=581031),KCNJ15(dist=32201)
1	150542363	150545514	Assemblytics_b_868	2341	+	Repeat_contraction	3151	810	1:149904723-149905533:+	between_alignments	intergenic	KCNJ15(dist=53322),ERG(dist=14493)
1	150645801	150645837	Assemblytics_b_869	136	+	Tandem_contraction	36	-100	1:150005643-150005743:-	between_alignments	intronic	ERG
1	150833314	150833393	Assemblytics_w_136	79	+	Deletion	79	0	1:150193029-150193029:+	within_alignment	intronic	ERG
1	150852809	150852859	Assemblytics_w_137	50	+	Deletion	50	0	1:150212447-150212447:+	within_alignment	intronic	ERG
1	150874311	150874652	Assemblytics_b_870	612	+	Tandem_expansion	-341	271	1:150234213-150234484:+	between_alignments	intronic	ERG
1	150898482	150898483	Assemblytics_b_871	220	+	Tandem_contraction	0	-220	1:150258416-150258636:-	between_alignments	intergenic	ERG(dist=16444),ETS2(dist=156892)
1	150923520	150924791	Assemblytics_b_872	1277	+	Deletion	1271	-6	1:150283421-150283427:-	between_alignments	intergenic	ERG(dist=41482),ETS2(dist=130584)
1	150938994	150939070	Assemblytics_w_138	76	+	Deletion	76	0	1:150297549-150297549:+	within_alignment	intergenic	ERG(dist=56956),ETS2(dist=116305)
1	150948155	150948159	Assemblytics_b_873	91	+	Insertion	4	95	1:150306609-150306704:+	between_alignments	intergenic	ERG(dist=66117),ETS2(dist=107216)
1	151068464	151068527	Assemblytics_w_139	63	+	Deletion	63	0	1:150426916-150426916:+	within_alignment	intronic	ETS2
1	151247154	151247367	Assemblytics_b_875	209	+	Deletion	213	4	1:150593684-150593688:+	between_alignments	intergenic	ETS2(dist=171743),LOC102177934(dist=169780)
1	151266998	151267130	Assemblytics_b_876	448	+	Tandem_contraction	132	-316	1:150612963-150613279:-	between_alignments	intergenic	ETS2(dist=191587),LOC102177934(dist=150017)
1	151374369	151374423	Assemblytics_w_140	54	+	Deletion	54	0	1:150720101-150720101:+	within_alignment	intergenic	ETS2(dist=298958),LOC102177934(dist=42724)
1	151524481	151524911	Assemblytics_b_885	451	+	Deletion	430	-21	1:151062611-151062632:-	between_alignments	intronic	COL6A6
1	151536608	151536676	Assemblytics_w_141	68	+	Deletion	68	0	1:151074306-151074306:+	within_alignment	intronic	COL6A6
1	151614377	151614379	Assemblytics_b_886	499	+	Insertion	2	501	1:151151885-151152386:+	between_alignments	intronic	COL6A6
1	151695186	151695200	Assemblytics_b_887	368	+	Insertion	14	382	1:151233164-151233546:+	between_alignments	intronic	COL6A5
1	152188560	152188954	Assemblytics_b_891	166	+	Tandem_contraction	-394	-560	1:151809002-151809562:-	between_alignments	intronic	SH3BP5
1	152296341	152296400	Assemblytics_b_892	118	+	Tandem_contraction	-59	-177	1:151916544-151916721:-	between_alignments	intronic	EAF1
1	152347142	152347229	Assemblytics_b_893	87	+	Deletion	87	0	1:151967253-151967253:+	between_alignments	exonic	COLQ
1	152353878	152354081	Assemblytics_b_894	195	+	Deletion	203	8	1:151973898-151973906:+	between_alignments	intronic	COLQ
1	152500581	152509429	Assemblytics_b_895	587	+	Repeat_expansion	8848	9435	1:152120339-152129774:+	between_alignments	exonic	BTD
1	152892320	152892398	Assemblytics_w_142	78	+	Deletion	78	0	1:152512514-152512514:+	within_alignment	intergenic	ANKRD28(dist=129134),GALNT15(dist=128786)
1	152898237	152898239	Assemblytics_b_896	7927	+	Insertion	-2	7925	1:152518370-152526295:+	between_alignments	intergenic	ANKRD28(dist=135051),GALNT15(dist=122945)
1	152942943	152946525	Assemblytics_b_897	1455	+	Repeat_contraction	3582	2127	1:152570994-152573121:+	between_alignments	intergenic	ANKRD28(dist=179757),GALNT15(dist=74659)
1	153178570	153178918	Assemblytics_b_899	181	+	Tandem_contraction	-348	-529	1:152804936-152805465:-	between_alignments	intronic	RFTN1
1	153201663	153202086	Assemblytics_b_900	149	+	Tandem_expansion	-423	-274	1:152828229-152828503:-	between_alignments	intronic	RFTN1
1	153241689	153248579	Assemblytics_b_902	537	+	Repeat_contraction	6890	6353	1:152868129-152874482:+	between_alignments	intronic	RFTN1
1	153283683	153283753	Assemblytics_w_143	70	+	Deletion	70	0	1:152909751-152909751:+	within_alignment	intronic	RFTN1
1	153337268	153337340	Assemblytics_w_144	72	+	Deletion	72	0	1:152963230-152963230:+	within_alignment	intronic	RFTN1
1	153349639	153352409	Assemblytics_b_903	506	+	Tandem_expansion	-2770	-2264	1:152976207-152978471:-	between_alignments	intronic	RFTN1
1	153359577	153359577	Assemblytics_w_145	71	+	Insertion	0	71	1:152986155-152986226:+	within_alignment	intronic	RFTN1
1	153469715	153469867	Assemblytics_b_904	115	+	Tandem_contraction	-152	-267	1:153096102-153096369:-	between_alignments	intergenic	RFTN1(dist=70301),DAZL(dist=7769)
1	153692169	153692552	Assemblytics_b_905	82	+	Tandem_contraction	-383	-465	1:153318401-153318866:-	between_alignments	intergenic	DAZL(dist=193208),PLCL2(dist=30277)
1	153858147	153858907	Assemblytics_b_906	277	+	Repeat_expansion	760	1037	1:153484209-153485246:+	between_alignments	intronic	PLCL2
1	153884696	153885244	Assemblytics_b_907	253	+	Repeat_expansion	548	801	1:153511065-153511866:+	between_alignments	intronic	PLCL2
1	153914476	153922321	Assemblytics_b_908	336	+	Repeat_expansion	7845	8181	1:153541065-153549246:+	between_alignments	intronic	PLCL2
1	153943315	153943469	Assemblytics_b_909	154	+	Deletion	154	0	1:153570267-153570267:+	between_alignments	intronic	TBC1D5
1	153968341	153968702	Assemblytics_b_910	1395	+	Tandem_contraction	361	-1034	1:153594160-153595194:-	between_alignments	intronic	TBC1D5
1	154373964	154374010	Assemblytics_b_911	52	+	Insertion	-46	6	1:153999318-153999324:+	between_alignments	intronic	TBC1D5
1	154396443	154396792	Assemblytics_b_912	350	+	Tandem_expansion	-349	1	1:154022147-154022148:+	between_alignments	intronic	TBC1D5
1	154536818	154536924	Assemblytics_b_913	143	+	Tandem_contraction	-106	-249	1:154162234-154162483:-	between_alignments	intergenic	TBC1D5(dist=12198),SATB1(dist=725669)
1	155004084	155004928	Assemblytics_b_914	5866	+	Tandem_contraction	-844	-6710	1:154623385-154630095:-	between_alignments	intergenic	TBC1D5(dist=479464),SATB1(dist=257665)
1	155040583	155040583	Assemblytics_w_146	66	+	Insertion	0	66	1:154659872-154659938:+	within_alignment	intergenic	TBC1D5(dist=515963),SATB1(dist=222010)
1	155057645	155057690	Assemblytics_b_915	93	+	Tandem_contraction	-45	-138	1:154676889-154677027:-	between_alignments	intergenic	TBC1D5(dist=533025),SATB1(dist=204903)
1	155123127	155123127	Assemblytics_w_147	52	+	Insertion	0	52	1:154742292-154742344:+	within_alignment	intergenic	TBC1D5(dist=598507),SATB1(dist=139466)
1	155196847	155197107	Assemblytics_b_917	1553	+	Tandem_contraction	260	-1293	1:154814793-154816086:-	between_alignments	intergenic	TBC1D5(dist=672227),SATB1(dist=65486)
1	155241994	155242110	Assemblytics_b_918	144	+	Tandem_expansion	-116	28	1:154859600-154859628:+	between_alignments	intergenic	TBC1D5(dist=717374),SATB1(dist=20483)
1	155374406	155374503	Assemblytics_b_919	150	+	Tandem_contraction	-97	-247	1:154991721-154991968:-	between_alignments	intergenic	SATB1(dist=9796),KCNH8(dist=810309)
1	155460665	155460757	Assemblytics_b_920	92	+	Deletion	92	0	1:155077940-155077940:+	between_alignments	intergenic	SATB1(dist=96055),KCNH8(dist=724055)
1	155472704	155475762	Assemblytics_b_921	4063	+	Tandem_expansion	-3058	1005	1:155092892-155093897:+	between_alignments	intergenic	SATB1(dist=108094),KCNH8(dist=709050)
1	155505369	155505369	Assemblytics_w_148	67	+	Insertion	0	67	1:155126579-155126646:+	within_alignment	intergenic	SATB1(dist=140759),KCNH8(dist=679443)
1	155613695	155613710	Assemblytics_b_922	52	+	Tandem_contraction	-15	-67	1:155234918-155234985:-	between_alignments	intergenic	SATB1(dist=249085),KCNH8(dist=571102)
1	155752250	155759524	Assemblytics_b_923	282	+	Repeat_contraction	7274	6992	1:155373459-155380451:+	between_alignments	intergenic	SATB1(dist=387640),KCNH8(dist=425288)
1	155835107	155835185	Assemblytics_w_149	78	+	Deletion	78	0	1:155455963-155455963:+	within_alignment	intergenic	SATB1(dist=470497),KCNH8(dist=349627)
1	155856218	155856959	Assemblytics_b_925	861	+	Tandem_expansion	-741	120	1:155477778-155477898:+	between_alignments	intergenic	SATB1(dist=491608),KCNH8(dist=327853)
1	156194595	156194674	Assemblytics_w_150	79	+	Deletion	79	0	1:155816071-155816071:+	within_alignment	intronic	KCNH8
1	156236615	156237894	Assemblytics_b_927	85	+	Repeat_expansion	1279	1364	1:155858033-155859397:+	between_alignments	intronic	KCNH8
1	156256699	156256700	Assemblytics_b_928	164	+	Insertion	0	164	1:155878200-155878364:+	between_alignments	intronic	KCNH8
1	156276591	156276592	Assemblytics_b_929	166	+	Insertion	0	166	1:155898224-155898390:+	between_alignments	intronic	KCNH8
1	156309030	156309390	Assemblytics_b_930	90	+	Tandem_contraction	-360	-450	1:155930727-155931177:-	between_alignments	intronic	KCNH8
1	156351460	156351542	Assemblytics_w_151	82	+	Deletion	82	0	1:155973128-155973128:+	within_alignment	intronic	KCNH8
1	156478427	156478483	Assemblytics_w_152	56	+	Deletion	56	0	1:156100026-156100026:+	within_alignment	intronic	KCNH8
1	156584283	156585472	Assemblytics_b_932	399	+	Repeat_contraction	1189	790	1:156205788-156206578:+	between_alignments	intronic	KCNH8
1	156644546	156644836	Assemblytics_b_933	373	+	Tandem_contraction	290	-83	1:156265605-156265688:-	between_alignments	intronic	KCNH8
1	156661144	156661144	Assemblytics_w_153	65	+	Insertion	0	65	1:156281923-156281988:+	within_alignment	intergenic	KCNH8(dist=10433),EFHB(dist=277841)
1	156689701	156697855	Assemblytics_b_934	135	+	Repeat_contraction	8154	8019	1:156310540-156318559:+	between_alignments	intergenic	KCNH8(dist=38990),EFHB(dist=241130)
1	156886646	156886880	Assemblytics_b_935	79	+	Tandem_expansion	-234	-155	1:156507453-156507608:-	between_alignments	intergenic	KCNH8(dist=235935),EFHB(dist=52105)
1	156968108	156968108	Assemblytics_w_154	60	+	Insertion	0	60	1:156588944-156589004:+	within_alignment	intronic	EFHB
1	156981965	156982601	Assemblytics_b_936	1104	+	Tandem_contraction	636	-468	1:156602406-156602874:-	between_alignments	intronic	EFHB
1	156995357	156995503	Assemblytics_b_937	144	+	Deletion	146	2	1:156615177-156615179:+	between_alignments	intronic	EFHB
1	157062445	157062769	Assemblytics_b_938	323	+	Deletion	324	1	1:156682102-156682103:+	between_alignments	intergenic	PP2D1(dist=5128),KAT2B(dist=23169)
1	157140112	157140248	Assemblytics_b_939	68	+	Tandem_expansion	-136	-68	1:156759437-156759505:-	between_alignments	intronic	KAT2B
1	157160906	157170396	Assemblytics_b_940	597	+	Repeat_contraction	9490	8893	1:156780230-156789123:+	between_alignments	exonic	KAT2B
1	157180324	157180324	Assemblytics_w_155	72	+	Insertion	0	72	1:156799050-156799122:+	within_alignment	intronic	KAT2B
1	157277185	157277328	Assemblytics_b_941	182	+	Tandem_contraction	-143	-325	1:156895748-156896073:-	between_alignments	intergenic	SGO1(dist=55043),LOC108636388(dist=3017)
1	157315529	157315652	Assemblytics_b_942	185	+	Tandem_contraction	123	-62	1:156934004-156934066:-	between_alignments	intronic	LOC102184668
1	157368237	157369216	Assemblytics_b_943	502	+	Tandem_expansion	-979	-477	1:156987098-156987575:-	between_alignments	exonic	LOC102184668
2	36793	36923	Assemblytics_b_6888	130	+	Deletion	130	0	2:136702634-136702634:+	between_alignments	intronic	LOC106503629
2	84445	84567	Assemblytics_b_6887	486	+	Tandem_contraction	122	-364	2:136655118-136655482:-	between_alignments	intronic	CLCNKA
2	101924	121376	Assemblytics_b_6886	3856	+	Repeat_contraction	19452	15596	2:136622537-136638133:+	between_alignments	exonic	FAM131C
2	205572	214531	Assemblytics_b_6885	7970	+	Repeat_contraction	8959	989	2:136537259-136538248:+	between_alignments	intergenic	EPHA2(dist=10673),ARHGEF19(dist=25232)
2	243452	243505	Assemblytics_w_156	53	+	Deletion	53	0	2:136482114-136482114:+	within_alignment	intronic	ARHGEF19
2	298707	298849	Assemblytics_b_6884	142	+	Deletion	142	0	2:136453154-136453154:+	between_alignments	intronic	FBXO42
2	315327	322563	Assemblytics_b_6883	421	+	Repeat_contraction	7236	6815	2:136429864-136436679:+	between_alignments	intronic	FBXO42
2	350899	351334	Assemblytics_b_6882	326	+	Tandem_contraction	-435	-761	2:136401103-136401864:-	between_alignments	intronic	FBXO42
2	473510	473730	Assemblytics_b_6881	400	+	Repeat_expansion	220	620	2:136278721-136279341:+	between_alignments	intergenic	SPATA21(dist=2052),NECAP2(dist=12784)
2	510656	510673	Assemblytics_b_6880	119	+	Tandem_contraction	17	-102	2:136241798-136241900:-	between_alignments	intergenic	NECAP2(dist=10439),CROCC(dist=1564)
2	558110	558280	Assemblytics_b_6879	258	+	Repeat_expansion	170	428	2:136194080-136194508:+	between_alignments	intronic	CROCC
2	577865	577950	Assemblytics_b_6877	200	+	Tandem_contraction	-85	-285	2:136154461-136154746:-	between_alignments	intergenic	LOC102183471(dist=7319),SDHB(dist=1254)
2	655744	665013	Assemblytics_b_6876	335	+	Repeat_contraction	9269	8934	2:136067992-136076926:+	between_alignments	exonic	PADI2
2	760209	760287	Assemblytics_w_157	78	+	Deletion	78	0	2:136028581-136028581:+	within_alignment	intergenic	PADI2(dist=75424),PADI1(dist=10939)
2	799747	799791	Assemblytics_b_6875	91	+	Deletion	44	-47	2:135933383-135933430:-	between_alignments	intronic	PADI1
2	835651	835651	Assemblytics_w_158	60	+	Insertion	0	60	2:135867833-135867893:+	within_alignment	intronic	PADI3
2	901209	901349	Assemblytics_b_6874	138	+	Deletion	140	2	2:135832035-135832037:+	between_alignments	intronic	PADI4
2	937103	937322	Assemblytics_b_6873	138	+	Tandem_expansion	-219	-81	2:135796082-135796163:-	between_alignments	intronic	RCC2
2	991571	991735	Assemblytics_b_6872	233	+	Tandem_contraction	-164	-397	2:135741598-135741995:-	between_alignments	intergenic	RCC2(dist=39182),LOC108638510(dist=32130)
2	1032711	1032712	Assemblytics_b_6871	195	+	Insertion	1	196	2:135700714-135700910:+	between_alignments	intronic	LOC108637086
2	1036883	1037388	Assemblytics_b_6870	143	+	Repeat_expansion	505	648	2:135695915-135696563:+	between_alignments	intronic	LOC108637086
2	1097068	1097699	Assemblytics_b_6866	87	+	Repeat_contraction	631	544	2:135595810-135596354:+	between_alignments	exonic	LOC102173345
2	1107994	1108187	Assemblytics_b_6867	350	+	Tandem_contraction	193	-157	2:135606485-135606642:-	between_alignments	intronic	LOC102173345
2	1128243	1129240	Assemblytics_b_6868	997	+	Deletion	997	0	2:135626537-135626537:+	between_alignments	intronic	LOC102173345
2	1204570	1204648	Assemblytics_w_159	78	+	Deletion	78	0	2:135393975-135393975:+	within_alignment	intergenic	LOC108637091(dist=43408),ACTL8(dist=22096)
2	1213252	1213252	Assemblytics_w_160	59	+	Insertion	0	59	2:135402575-135402634:+	within_alignment	intergenic	LOC108637091(dist=52090),ACTL8(dist=13492)
2	1225489	1241372	Assemblytics_b_6857	429	+	Repeat_contraction	15883	15454	2:135414835-135430289:+	between_alignments	exonic	ACTL8
2	1250046	1250047	Assemblytics_b_6858	168	+	Insertion	0	168	2:135438903-135439071:+	between_alignments	intergenic	ACTL8(dist=19501),LOC108638512(dist=49145)
2	1283388	1283668	Assemblytics_b_6859	208	+	Tandem_expansion	-280	-72	2:135472637-135472709:-	between_alignments	intergenic	ACTL8(dist=52843),LOC108638512(dist=15524)
2	1298705	1299847	Assemblytics_b_6860	470	+	Repeat_contraction	1142	672	2:135487957-135488629:+	between_alignments	exonic	LOC108638512
2	1332246	1332247	Assemblytics_b_6861	100	+	Insertion	0	100	2:135520974-135521074:+	between_alignments	intergenic	LOC108638512(dist=32083),IGSF21(dist=179118)
2	1346430	1346633	Assemblytics_b_6862	115	+	Tandem_contraction	-203	-318	2:135535151-135535469:-	between_alignments	intergenic	LOC108638512(dist=46267),IGSF21(dist=164732)
2	1388788	1388852	Assemblytics_w_161	64	+	Deletion	64	0	2:135253714-135253714:+	within_alignment	intergenic	LOC108638512(dist=88625),IGSF21(dist=122513)
2	1432823	1432891	Assemblytics_w_162	68	+	Deletion	68	0	2:135163544-135163544:+	within_alignment	intergenic	LOC108638512(dist=132660),IGSF21(dist=78474)
2	1469986	1470040	Assemblytics_w_163	54	+	Deletion	54	0	2:135200611-135200611:+	within_alignment	intergenic	LOC108638512(dist=169823),IGSF21(dist=41325)
2	1498817	1498818	Assemblytics_b_6854	220	+	Insertion	0	220	2:135132610-135132830:+	between_alignments	intergenic	LOC108638512(dist=198654),IGSF21(dist=12547)
2	1506725	1506726	Assemblytics_b_6853	108	+	Insertion	0	108	2:135124593-135124701:+	between_alignments	intergenic	LOC108638512(dist=206562),IGSF21(dist=4639)
2	1529010	1529099	Assemblytics_b_6852	180	+	Tandem_contraction	-89	-269	2:135102294-135102563:-	between_alignments	intronic	IGSF21
2	1540610	1540662	Assemblytics_w_164	52	+	Deletion	52	0	2:134972049-134972049:+	within_alignment	intronic	IGSF21
2	1548443	1548504	Assemblytics_w_165	61	+	Deletion	61	0	2:134979817-134979817:+	within_alignment	intronic	IGSF21
2	1671088	1671366	Assemblytics_b_6851	388	+	Tandem_contraction	-278	-666	2:134960450-134961116:-	between_alignments	intronic	IGSF21
2	1849440	1849505	Assemblytics_b_6850	95	+	Deletion	65	-30	2:134782893-134782923:-	between_alignments	intergenic	IGSF21(dist=61712),KLHDC7A(dist=15884)
2	1873704	1873762	Assemblytics_b_6849	52	+	Tandem_expansion	-58	-6	2:134758819-134758825:-	between_alignments	intronic	KLHDC7A
2	1977293	1978129	Assemblytics_b_6848	246	+	Tandem_expansion	-836	-590	2:134654521-134655111:-	between_alignments	intergenic	KLHDC7A(dist=100721),PAX7(dist=45205)
2	2012335	2012336	Assemblytics_b_6847	130	+	Insertion	0	130	2:134620021-134620151:+	between_alignments	intergenic	KLHDC7A(dist=135763),PAX7(dist=10998)
2	2053490	2054789	Assemblytics_b_6846	341	+	Tandem_expansion	-1299	-958	2:134577572-134578530:-	between_alignments	intronic	PAX7
2	2109041	2109141	Assemblytics_b_6845	100	+	Deletion	100	0	2:134523025-134523025:+	between_alignments	intronic	PAX7
2	2162736	2165060	Assemblytics_b_6844	199	+	Repeat_contraction	2324	2125	2:134467388-134469513:+	between_alignments	intergenic	PAX7(dist=29971),TAS1R2(dist=71266)
2	2251150	2260840	Assemblytics_b_6843	801	+	Repeat_contraction	9690	8889	2:134372428-134381317:+	between_alignments	exonic	TAS1R2
2	2306882	2307564	Assemblytics_b_6842	263	+	Tandem_expansion	-682	-419	2:134325785-134326204:-	between_alignments	intronic	IFFO2
2	2331851	2331851	Assemblytics_w_166	70	+	Insertion	0	70	2:134245139-134245209:+	within_alignment	intronic	IFFO2
2	2412920	2412961	Assemblytics_b_6841	569	+	Insertion	41	610	2:134219555-134220165:+	between_alignments	intergenic	IFFO2(dist=65463),UBR4(dist=48291)
2	2435514	2436047	Assemblytics_b_6840	496	+	Tandem_expansion	-533	-37	2:134196508-134196545:-	between_alignments	intergenic	IFFO2(dist=88057),UBR4(dist=25205)
2	2742614	2742908	Assemblytics_b_6838	272	+	Tandem_contraction	-294	-566	2:133842962-133843528:-	between_alignments	intronic	CAPZB
2	2756259	2756262	Assemblytics_b_6837	112	+	Insertion	3	115	2:133829806-133829921:+	between_alignments	intronic	CAPZB
2	2758401	2758404	Assemblytics_b_6836	126	+	Insertion	-3	123	2:133827541-133827664:+	between_alignments	intronic	CAPZB
2	2925373	2925518	Assemblytics_b_6834	143	+	Deletion	145	2	2:133660705-133660707:+	between_alignments	intergenic	MINOS1(dist=3671),LOC102168874(dist=14146)
2	3035488	3035488	Assemblytics_w_167	66	+	Insertion	0	66	2:133560466-133560532:+	within_alignment	intronic	TMCO4
2	3135755	3135757	Assemblytics_b_6833	158	+	Insertion	2	160	2:133450412-133450572:+	between_alignments	intergenic	RNF186(dist=25764),OTUD3(dist=31232)
2	3265545	3265546	Assemblytics_b_6832	164	+	Insertion	0	164	2:133320434-133320598:+	between_alignments	intronic	LOC102170564
2	3275689	3275750	Assemblytics_w_168	61	+	Deletion	61	0	2:133224892-133224892:+	within_alignment	intronic	LOC102170564
2	3371075	3371394	Assemblytics_b_6831	251	+	Tandem_expansion	-319	-68	2:133214793-133214861:-	between_alignments	intergenic	PLA2G5(dist=16424),LOC102168673(dist=15279)
2	3392689	3392852	Assemblytics_b_6830	163	+	Deletion	163	0	2:133193259-133193259:+	between_alignments	intronic	LOC102168673
2	3462582	3462694	Assemblytics_b_6828	284	+	Tandem_expansion	-112	172	2:133123218-133123390:+	between_alignments	intronic	PLA2G2F
2	3754037	3754268	Assemblytics_b_6827	232	+	Tandem_expansion	-231	1	2:132831863-132831864:+	between_alignments	intergenic	VWA5B1(dist=56234),CAMK2N1(dist=74330)
2	3760968	3760982	Assemblytics_b_6826	383	+	Insertion	-14	369	2:132824554-132824923:+	between_alignments	intergenic	VWA5B1(dist=63165),CAMK2N1(dist=67616)
2	3792331	3792736	Assemblytics_b_6825	292	+	Tandem_expansion	-405	-113	2:132792793-132792906:-	between_alignments	intergenic	VWA5B1(dist=94528),CAMK2N1(dist=35862)
2	4539077	4539161	Assemblytics_w_169	84	+	Deletion	84	0	2:132654151-132654151:+	within_alignment	intronic	ECE1
2	4543768	4543768	Assemblytics_w_170	56	+	Insertion	0	56	2:132658773-132658829:+	within_alignment	intronic	ECE1
2	4677949	4677955	Assemblytics_b_6824	246	+	Insertion	-6	240	2:131907366-131907606:+	between_alignments	intergenic	ECE1(dist=41722),ALPL(dist=34935)
2	4798522	4798524	Assemblytics_b_6822	110	+	Insertion	2	112	2:131786757-131786869:+	between_alignments	intronic	RAP1GAP
2	4889959	4889959	Assemblytics_w_171	73	+	Insertion	0	73	2:131620898-131620971:+	within_alignment	intronic	USP48
2	5055794	5055890	Assemblytics_b_6821	333	+	Tandem_contraction	96	-237	2:131529472-131529709:-	between_alignments	intronic	HSPG2
2	5167949	5168017	Assemblytics_w_172	68	+	Deletion	68	0	2:130974303-130974303:+	within_alignment	intergenic	LOC102189078(dist=7467),CDC42(dist=5907)
2	5723745	5723912	Assemblytics_b_6820	167	+	Deletion	167	0	2:130862294-130862294:+	between_alignments	intronic	EPHA8
2	5929313	5929452	Assemblytics_b_6819	89	+	Repeat_expansion	139	228	2:130656769-130656997:+	between_alignments	intronic	EPHB2
2	5958182	5958277	Assemblytics_b_6818	96	+	Deletion	95	-1	2:130628034-130628035:-	between_alignments	intronic	EPHB2
2	6214453	6214536	Assemblytics_b_6817	168	+	Tandem_contraction	83	-85	2:130371903-130371988:-	between_alignments	intergenic	KDM1A(dist=30471),HTR1D(dist=90579)
2	6328311	6328311	Assemblytics_w_173	84	+	Insertion	0	84	2:130132911-130132995:+	within_alignment	intergenic	HTR1D(dist=20449),HNRNPR(dist=89025)
2	6567462	6567626	Assemblytics_b_6816	129	+	Deletion	164	35	2:130019129-130019164:+	between_alignments	intronic	ASAP3
2	6808160	6809403	Assemblytics_b_6815	1247	+	Deletion	1243	-4	2:129778624-129778628:-	between_alignments	downstream	TCEB3
2	6852689	6853582	Assemblytics_b_6814	970	+	Tandem_contraction	893	-77	2:129735350-129735427:-	between_alignments	intronic	HMGCL
2	6938479	6938552	Assemblytics_w_174	73	+	Deletion	73	0	2:129446640-129446640:+	within_alignment	intergenic	CNR2(dist=5693),PNRC2(dist=50035)
2	7227499	7231184	Assemblytics_b_6813	1783	+	Repeat_contraction	3685	1902	2:129359962-129361864:+	between_alignments	intergenic	IFNLR1(dist=6810),GRHL3(dist=105719)
2	7265677	7265787	Assemblytics_b_6812	111	+	Tandem_expansion	-110	1	2:129325429-129325430:+	between_alignments	intergenic	IFNLR1(dist=44988),GRHL3(dist=71116)
2	7795867	7795970	Assemblytics_b_6811	192	+	Tandem_contraction	103	-89	2:128795523-128795612:-	between_alignments	intronic	CLIC4
2	8375289	8375820	Assemblytics_b_6810	183	+	Tandem_contraction	-531	-714	2:128216081-128216795:-	between_alignments	intronic	TMEM57
2	8880256	8888715	Assemblytics_b_6809	111	+	Repeat_expansion	8459	8570	2:127703561-127712131:+	between_alignments	exonic	EXTL1
2	9389041	9389216	Assemblytics_b_6807	60	+	Tandem_contraction	-175	-235	2:127203189-127203424:-	between_alignments	intronic	RPS6KA1
2	9728210	9728261	Assemblytics_w_175	51	+	Deletion	51	0	2:127130680-127130680:+	within_alignment	intergenic	KDF1(dist=12819),FAM46B(dist=24522)
2	9801019	9801020	Assemblytics_b_6806	108	+	Insertion	0	108	2:126791594-126791702:+	between_alignments	intergenic	FAM46B(dist=40732),SLC9A1(dist=29811)
2	9806337	9806338	Assemblytics_b_6805	143	+	Insertion	0	143	2:126786133-126786276:+	between_alignments	intergenic	FAM46B(dist=46050),SLC9A1(dist=24493)
2	10647334	10647335	Assemblytics_b_6802	73	+	Tandem_contraction	1	-72	2:125945551-125945623:-	between_alignments	intronic	EYA3
2	10662238	10662239	Assemblytics_b_6801	1284	+	Insertion	-1	1283	2:125929440-125930723:+	between_alignments	intronic	EYA3
2	10691980	10692083	Assemblytics_b_6800	285	+	Tandem_contraction	103	-182	2:125899677-125899859:-	between_alignments	intergenic	EYA3(dist=17088),PTAFR(dist=56724)
2	10853760	10853822	Assemblytics_w_176	62	+	Deletion	62	0	2:125749138-125749138:+	within_alignment	intronic	SESN2
2	11004618	11004619	Assemblytics_b_6799	156	+	Tandem_contraction	0	-156	2:125587509-125587665:-	between_alignments	intronic	PHACTR4
2	11030156	11030630	Assemblytics_b_6798	139	+	Tandem_expansion	-474	-335	2:125561660-125561995:-	between_alignments	intronic	PHACTR4
2	11052345	11052440	Assemblytics_b_6797	94	+	Deletion	95	1	2:125539804-125539805:+	between_alignments	intergenic	PHACTR4(dist=8174),RCC1(dist=10104)
2	11333986	11334033	Assemblytics_b_6796	104	+	Insertion	47	151	2:125258296-125258447:+	between_alignments	intergenic	OPRD1(dist=4207),EPB41(dist=15159)
2	11683609	11683694	Assemblytics_w_177	85	+	Deletion	85	0	2:125198067-125198067:+	within_alignment	intronic	PTPRU
2	11743926	11744335	Assemblytics_b_6795	415	+	Deletion	409	-6	2:124848630-124848636:-	between_alignments	intergenic	PTPRU(dist=9281),TRNAC-GCA(dist=819945)
2	11825934	11826001	Assemblytics_w_178	67	+	Deletion	67	0	2:124742444-124742444:+	within_alignment	intergenic	PTPRU(dist=91289),TRNAC-GCA(dist=738279)
2	11931570	11932247	Assemblytics_b_6794	253	+	Tandem_expansion	-677	-424	2:124660867-124661291:-	between_alignments	intergenic	PTPRU(dist=196925),TRNAC-GCA(dist=632033)
2	12051442	12053345	Assemblytics_b_6793	1904	+	Deletion	1903	-1	2:124541467-124541468:-	between_alignments	intergenic	PTPRU(dist=316797),TRNAC-GCA(dist=510935)
2	12200864	12200898	Assemblytics_b_6792	240	+	Insertion	-34	206	2:124393680-124393886:+	between_alignments	intergenic	PTPRU(dist=466219),TRNAC-GCA(dist=363382)
2	12385504	12385575	Assemblytics_w_179	71	+	Deletion	71	0	2:124322123-124322123:+	within_alignment	intergenic	PTPRU(dist=650859),TRNAC-GCA(dist=178705)
2	12457163	12457164	Assemblytics_b_6791	289	+	Insertion	-1	288	2:124137318-124137606:+	between_alignments	intergenic	PTPRU(dist=722518),TRNAC-GCA(dist=107116)
2	12825376	12825377	Assemblytics_b_6790	141	+	Tandem_contraction	-1	-142	2:123769414-123769556:-	between_alignments	intergenic	TRNAC-GCA(dist=261025),MATN1(dist=281019)
2	13749897	13749979	Assemblytics_b_6788	252	+	Tandem_expansion	-82	170	2:122845331-122845501:+	between_alignments	intergenic	SERINC2(dist=24218),LOC102173140(dist=14228)
2	13779548	13780190	Assemblytics_b_6787	292	+	Tandem_contraction	-642	-934	2:122815062-122815996:-	between_alignments	intergenic	LOC102173140(dist=2429),TINAGL1(dist=26716)
2	13902733	13902751	Assemblytics_b_6786	227	+	Insertion	-18	209	2:122692638-122692847:+	between_alignments	intronic	COL16A1
2	14656347	14656394	Assemblytics_b_6785	302	+	Tandem_contraction	47	-255	2:121939193-121939448:-	between_alignments	intronic	ZBTB8A
2	14692496	14692542	Assemblytics_b_6784	52	+	Deletion	46	-6	2:121903321-121903327:-	between_alignments	intronic	ZBTB8A
2	14773952	14773990	Assemblytics_b_6783	538	+	Tandem_contraction	38	-500	2:121821947-121822447:-	between_alignments	intergenic	SYNC(dist=14216),KIAA1522(dist=36649)
2	15064034	15064214	Assemblytics_b_6782	180	+	Deletion	180	0	2:121532407-121532407:+	between_alignments	intronic	AK2
2	15118871	15122798	Assemblytics_b_6781	98	+	Repeat_contraction	3927	3829	2:121473930-121477759:+	between_alignments	intergenic	AK2(dist=45811),AZIN2(dist=3751)
2	15254568	15254569	Assemblytics_b_6780	119	+	Insertion	0	119	2:121342207-121342326:+	between_alignments	intergenic	TRIM62(dist=29712),ZNF362(dist=38150)
2	15291273	15291274	Assemblytics_b_6779	143	+	Insertion	0	143	2:121305375-121305518:+	between_alignments	intergenic	TRIM62(dist=66417),ZNF362(dist=1445)
2	15298058	15299029	Assemblytics_b_6778	949	+	Deletion	971	22	2:121298577-121298599:+	between_alignments	intronic	ZNF362
2	15401441	15401859	Assemblytics_b_6777	380	+	Tandem_contraction	-418	-798	2:121195755-121196553:-	between_alignments	intronic	PHC2
2	15752012	15752312	Assemblytics_b_6775	92	+	Tandem_contraction	-300	-392	2:120845734-120846126:-	between_alignments	intronic	DIS3L2
2	16154605	16155257	Assemblytics_b_6774	466	+	Tandem_expansion	-652	-186	2:120442919-120443105:-	between_alignments	intergenic	NPPC(dist=5935),COPS7B(dist=55530)
2	16303704	16304234	Assemblytics_b_6773	98	+	Tandem_contraction	-530	-628	2:120293492-120294120:-	between_alignments	intergenic	PDE6D(dist=13124),PTMA(dist=2122)
2	16416232	16416614	Assemblytics_b_6772	383	+	Tandem_expansion	-382	1	2:120181238-120181239:+	between_alignments	intergenic	C2H2orf57(dist=22845),NMUR1(dist=12573)
2	16465502	16465564	Assemblytics_b_6771	175	+	Tandem_contraction	-62	-237	2:120131946-120132183:-	between_alignments	intergenic	NMUR1(dist=27576),NCL(dist=21806)
2	16533069	16534362	Assemblytics_b_6770	1296	+	Deletion	1293	-3	2:120064653-120064656:-	between_alignments	downstream	TRNAE-CUC
2	16813512	16813617	Assemblytics_b_6769	105	+	Deletion	105	0	2:119785730-119785730:+	between_alignments	intronic	PSMD1
2	17180053	17180461	Assemblytics_b_6768	143	+	Tandem_contraction	-408	-551	2:119419052-119419603:-	between_alignments	intronic	CAB39
2	17577955	17578035	Assemblytics_w_180	80	+	Deletion	80	0	2:118919084-118919084:+	within_alignment	ncRNA_intronic	LOC102173137
2	18078592	18080384	Assemblytics_b_6767	1807	+	Deletion	1792	-15	2:118521411-118521426:-	between_alignments	intronic	DNER
2	18131192	18131750	Assemblytics_b_6766	478	+	Tandem_contraction	-558	-1036	2:118470068-118471104:-	between_alignments	intronic	DNER
2	18177096	18177097	Assemblytics_b_6765	103	+	Insertion	0	103	2:118425149-118425252:+	between_alignments	intronic	DNER
2	18325429	18325459	Assemblytics_b_6764	413	+	Insertion	30	443	2:118276452-118276895:+	between_alignments	intronic	DNER
2	18716061	18716185	Assemblytics_b_6763	61	+	Tandem_expansion	-124	-63	2:117885899-117885962:-	between_alignments	intergenic	PID1(dist=20222),SPHKAP(dist=715002)
2	18743148	18743190	Assemblytics_b_6762	1236	+	Insertion	-42	1194	2:117857626-117858820:+	between_alignments	intergenic	PID1(dist=47309),SPHKAP(dist=687997)
2	18891397	18892682	Assemblytics_b_6761	1290	+	Deletion	1285	-5	2:117709509-117709514:-	between_alignments	intergenic	PID1(dist=195558),SPHKAP(dist=538505)
2	19227552	19227752	Assemblytics_b_6760	199	+	Deletion	200	1	2:117374823-117374824:+	between_alignments	intergenic	PID1(dist=531713),SPHKAP(dist=203435)
2	19493754	19494276	Assemblytics_b_6759	678	+	Repeat_expansion	522	1200	2:117107768-117108968:+	between_alignments	intronic	SPHKAP
2	19555367	19555372	Assemblytics_b_6758	83	+	Tandem_contraction	-5	-88	2:117046717-117046805:-	between_alignments	intronic	SPHKAP
2	19658871	19659112	Assemblytics_b_6757	241	+	Deletion	241	0	2:116943383-116943383:+	between_alignments	intergenic	SPHKAP(dist=34487),DAW1(dist=16712)
2	19786513	19786581	Assemblytics_w_181	68	+	Deletion	68	0	2:116908502-116908502:+	within_alignment	intergenic	CCL20(dist=31191),LOC108638521(dist=34051)
2	19933032	19933084	Assemblytics_b_6754	54	+	Deletion	52	-2	2:116663589-116663591:-	between_alignments	intergenic	SLC19A3(dist=18682),LOC108638522(dist=46252)
2	20502852	20502922	Assemblytics_w_182	70	+	Deletion	70	0	2:116567456-116567456:+	within_alignment	intronic	COL4A4
2	20853717	20859583	Assemblytics_b_6752	450	+	Repeat_expansion	5866	6316	2:115737247-115743563:+	between_alignments	intergenic	IRS1(dist=57274),NYAP2(dist=1098930)
2	21354717	21364729	Assemblytics_b_6751	379	+	Repeat_contraction	10012	9633	2:115232752-115242385:+	between_alignments	intergenic	IRS1(dist=558274),NYAP2(dist=593784)
2	21619074	21619819	Assemblytics_b_6750	744	+	Deletion	745	1	2:114978485-114978486:+	between_alignments	intergenic	IRS1(dist=822631),NYAP2(dist=338694)
2	21637211	21637762	Assemblytics_b_6749	710	+	Tandem_contraction	551	-159	2:114961080-114961239:-	between_alignments	intergenic	IRS1(dist=840768),NYAP2(dist=320751)
2	21782566	21782582	Assemblytics_b_6748	8663	+	Insertion	-16	8647	2:114807871-114816518:+	between_alignments	intergenic	IRS1(dist=986123),NYAP2(dist=175931)
2	21805380	21806861	Assemblytics_b_6747	81	+	Repeat_expansion	1481	1562	2:114783481-114785043:+	between_alignments	intergenic	IRS1(dist=1008937),NYAP2(dist=151652)
2	22012388	22012566	Assemblytics_b_6746	169	+	Deletion	178	9	2:114578038-114578047:+	between_alignments	intronic	NYAP2
2	22047406	22049967	Assemblytics_b_6745	1769	+	Repeat_contraction	2561	792	2:114542418-114543210:+	between_alignments	intronic	NYAP2
2	22348998	22349067	Assemblytics_w_183	69	+	Deletion	69	0	2:114436315-114436315:+	within_alignment	intergenic	NYAP2(dist=134805),DOCK10(dist=234957)
2	22431211	22431702	Assemblytics_b_6743	386	+	Repeat_contraction	491	105	2:114161201-114161306:+	between_alignments	intergenic	NYAP2(dist=217018),DOCK10(dist=152322)
2	22490716	22490719	Assemblytics_b_6742	204	+	Insertion	-3	201	2:114101988-114102189:+	between_alignments	intergenic	NYAP2(dist=276523),DOCK10(dist=93305)
2	22906777	22911733	Assemblytics_b_6740	1163	+	Repeat_contraction	4956	3793	2:113682245-113686038:+	between_alignments	intergenic	DOCK10(dist=14396),CUL3(dist=147181)
2	22971066	22971474	Assemblytics_b_6739	409	+	Deletion	408	-1	2:113622946-113622947:-	between_alignments	intergenic	DOCK10(dist=78685),CUL3(dist=87440)
2	23278513	23283955	Assemblytics_b_6738	5453	+	Deletion	5442	-11	2:113316133-113316144:-	between_alignments	intergenic	FAM124B(dist=19073),SERPINE2(dist=326116)
2	23353044	23353045	Assemblytics_b_6737	113	+	Insertion	0	113	2:113246957-113247070:+	between_alignments	intergenic	FAM124B(dist=93604),SERPINE2(dist=257026)
2	23724865	23726161	Assemblytics_b_6735	373	+	Repeat_contraction	1296	923	2:112874499-112875422:+	between_alignments	intronic	WDFY1
2	24025595	24025634	Assemblytics_b_6734	3286	+	Insertion	-39	3247	2:112571976-112575223:+	between_alignments	intergenic	SCG2(dist=22137),KCNE4(dist=563349)
2	24419391	24421887	Assemblytics_b_6733	721	+	Repeat_contraction	2496	1775	2:112176793-112178568:+	between_alignments	intergenic	SCG2(dist=415933),KCNE4(dist=167096)
2	24687952	24690419	Assemblytics_b_6732	3376	+	Tandem_expansion	-2467	909	2:111907506-111908415:+	between_alignments	intergenic	KCNE4(dist=95672),ACSL3(dist=7976)
2	26576621	26576622	Assemblytics_b_6728	537	+	Tandem_contraction	1	-536	2:110019578-110020114:-	between_alignments	intergenic	EPHA4(dist=277095),TRNAS-GGA(dist=184072)
2	26644218	26644231	Assemblytics_b_6727	1536	+	Insertion	-13	1523	2:109950969-109952492:+	between_alignments	intergenic	EPHA4(dist=344692),TRNAS-GGA(dist=116463)
2	26739726	26739894	Assemblytics_b_6726	183	+	Deletion	168	-15	2:109855529-109855544:-	between_alignments	intergenic	EPHA4(dist=440200),TRNAS-GGA(dist=20800)
2	26870246	26870536	Assemblytics_b_6724	273	+	Deletion	290	17	2:109725244-109725261:+	between_alignments	intergenic	TRNAH-AUG(dist=64548),SLC4A3(dist=1385560)
2	27025262	27025276	Assemblytics_b_6723	264	+	Insertion	14	278	2:109570402-109570680:+	between_alignments	intergenic	TRNAH-AUG(dist=219564),SLC4A3(dist=1230820)
2	27062332	27062333	Assemblytics_b_6722	609	+	Insertion	-1	608	2:109532725-109533333:+	between_alignments	intergenic	TRNAH-AUG(dist=256634),SLC4A3(dist=1193763)
2	27549551	27549687	Assemblytics_b_6721	148	+	Deletion	136	-12	2:109045765-109045777:-	between_alignments	intergenic	TRNAH-AUG(dist=743853),SLC4A3(dist=706409)
2	27699710	27699764	Assemblytics_w_184	54	+	Deletion	54	0	2:108970351-108970351:+	within_alignment	intergenic	TRNAH-AUG(dist=894012),SLC4A3(dist=556332)
2	27775217	27775219	Assemblytics_b_6720	92	+	Insertion	2	94	2:108820283-108820377:+	between_alignments	intergenic	TRNAH-AUG(dist=969519),SLC4A3(dist=480877)
2	27795183	27795414	Assemblytics_b_6719	233	+	Deletion	231	-2	2:108800288-108800290:-	between_alignments	intergenic	TRNAH-AUG(dist=989485),SLC4A3(dist=460682)
2	27821860	27821914	Assemblytics_w_185	54	+	Deletion	54	0	2:108722943-108722943:+	within_alignment	intergenic	TRNAH-AUG(dist=1016162),SLC4A3(dist=434182)
2	27899297	27899299	Assemblytics_b_6718	592	+	Insertion	-2	590	2:108695917-108696507:+	between_alignments	intergenic	TRNAH-AUG(dist=1093599),SLC4A3(dist=356797)
2	28276041	28276685	Assemblytics_b_6717	712	+	Tandem_contraction	644	-68	2:108319467-108319535:-	between_alignments	intergenic	SLC4A3(dist=5526),STK11IP(dist=7426)
2	28492448	28495007	Assemblytics_b_6716	3992	+	Repeat_expansion	2559	6551	2:108097200-108103751:+	between_alignments	intergenic	DES(dist=24942),DNPEP(dist=2815)
2	28526960	28527684	Assemblytics_b_6715	721	+	Deletion	724	3	2:108065225-108065228:+	between_alignments	intergenic	DNPEP(dist=19418),RESP18(dist=9764)
2	28853329	28853379	Assemblytics_w_186	50	+	Deletion	50	0	2:107475052-107475052:+	within_alignment	intronic	CFAP65
2	29443713	29443926	Assemblytics_b_6714	192	+	Deletion	213	21	2:107149383-107149404:+	between_alignments	intronic	PNKD
2	29592311	29592578	Assemblytics_b_6713	262	+	Deletion	267	5	2:107001018-107001023:+	between_alignments	intergenic	CXCR1(dist=3684),CXCR2(dist=15868)
2	29865766	29866050	Assemblytics_b_6712	240	+	Tandem_contraction	-284	-524	2:106727600-106728124:-	between_alignments	intronic	TNS1
2	29927390	29927752	Assemblytics_b_6711	162	+	Tandem_contraction	-362	-524	2:106666172-106666696:-	between_alignments	intergenic	TNS1(dist=30603),TNP1(dist=1012989)
2	30853522	30853783	Assemblytics_b_6710	260	+	Tandem_expansion	-261	-1	2:105740608-105740609:-	between_alignments	intergenic	TNS1(dist=956735),TNP1(dist=86958)
2	30895854	30895856	Assemblytics_b_6709	1013	+	Insertion	2	1015	2:105697257-105698272:+	between_alignments	intergenic	TNS1(dist=999067),TNP1(dist=44885)
2	31521309	31521664	Assemblytics_b_6708	94	+	Repeat_expansion	355	449	2:105071711-105072160:+	between_alignments	intronic	2020-03-04
2	31530831	31531153	Assemblytics_b_6707	179	+	Repeat_expansion	322	501	2:105062046-105062547:+	between_alignments	intronic	2020-03-04
2	31721455	31721461	Assemblytics_b_6706	344	+	Insertion	-6	338	2:104871495-104871833:+	between_alignments	intronic	PECR
2	32493398	32493546	Assemblytics_b_6705	143	+	Deletion	148	5	2:104100013-104100018:+	between_alignments	intronic	ATIC
2	32829145	32829366	Assemblytics_b_6704	221	+	Deletion	221	0	2:103764766-103764766:+	between_alignments	intronic	ABCA12
2	32832954	32833025	Assemblytics_w_187	71	+	Deletion	71	0	2:103109726-103109726:+	within_alignment	intronic	ABCA12
2	33488228	33488443	Assemblytics_b_6703	213	+	Tandem_expansion	-215	-2	2:103106137-103106139:-	between_alignments	intronic	LOC102181821
2	33498774	33498829	Assemblytics_w_188	55	+	Deletion	55	0	2:103014653-103014653:+	within_alignment	intronic	LOC102181821
2	33611279	33611280	Assemblytics_b_6701	430	+	Insertion	0	430	2:102982717-102983147:+	between_alignments	intronic	LOC102181821
2	33871702	33871702	Assemblytics_w_189	63	+	Insertion	0	63	2:102911382-102911445:+	within_alignment	intronic	LOC102181821
2	33883051	33883058	Assemblytics_b_6699	140	+	Tandem_contraction	-7	-147	2:102698322-102698469:-	between_alignments	intronic	LOC102181821
2	33998876	33998877	Assemblytics_b_6698	95	+	Insertion	0	95	2:102582591-102582686:+	between_alignments	intronic	LOC102181821
2	34067443	34067443	Assemblytics_w_190	56	+	Insertion	0	56	2:102460053-102460109:+	within_alignment	intronic	LOC102181821
2	34084426	34084426	Assemblytics_w_191	57	+	Insertion	0	57	2:102477065-102477122:+	within_alignment	intronic	LOC102181821
2	34729589	34739348	Assemblytics_b_6694	170	+	Repeat_contraction	9759	9589	2:101854626-101864215:+	between_alignments	intronic	IKZF2
2	35404347	35404361	Assemblytics_b_6693	908	+	Insertion	-14	894	2:101188864-101189758:+	between_alignments	intronic	ERBB4
2	36340822	36340836	Assemblytics_b_6692	363	+	Insertion	-14	349	2:100252518-100252867:+	between_alignments	intronic	ERBB4
2	36380250	36380629	Assemblytics_b_6691	382	+	Deletion	379	-3	2:100213090-100213093:-	between_alignments	intronic	ERBB4
2	37121160	37121309	Assemblytics_b_6690	160	+	Deletion	149	-11	2:99472676-99472687:-	between_alignments	intergenic	ERBB4(dist=478810),TRNAC-GCA(dist=51409)
2	37248448	37248449	Assemblytics_b_6689	5383	+	Insertion	0	5383	2:99340170-99345553:+	between_alignments	intergenic	TRNAC-GCA(dist=75659),CPS1(dist=146114)
2	37290596	37290696	Assemblytics_b_6688	95	+	Deletion	100	5	2:99298026-99298031:+	between_alignments	intergenic	TRNAC-GCA(dist=117807),CPS1(dist=103867)
2	37416807	37416809	Assemblytics_b_6687	117	+	Insertion	2	119	2:99171832-99171951:+	between_alignments	intronic	CPS1
2	37686369	37687112	Assemblytics_b_6685	1013	+	Tandem_expansion	-743	270	2:98901346-98901616:+	between_alignments	intergenic	LANCL1(dist=14449),MYL1(dist=47528)
2	37697196	37697196	Assemblytics_w_192	71	+	Insertion	0	71	2:98409463-98409534:+	within_alignment	intergenic	LANCL1(dist=25276),MYL1(dist=37444)
2	38189123	38189277	Assemblytics_b_6684	175	+	Tandem_expansion	-154	21	2:98398607-98398628:+	between_alignments	intronic	UNC80
2	38322426	38322428	Assemblytics_b_6683	239	+	Insertion	-2	237	2:98265043-98265280:+	between_alignments	intronic	MAP2
2	38507343	38507344	Assemblytics_b_6682	309	+	Insertion	1	310	2:98079875-98080185:+	between_alignments	intronic	MAP2
2	38826274	38826483	Assemblytics_b_6681	209	+	Deletion	209	0	2:97761157-97761157:+	between_alignments	intergenic	LOC102191000(dist=14292),TRNAC-GCA(dist=112867)
2	39278330	39278335	Assemblytics_b_6680	1332	+	Tandem_contraction	-5	-1337	2:97309471-97310808:-	between_alignments	intergenic	PTH2R(dist=41016),PIKFYVE(dist=17151)
2	39532658	39532658	Assemblytics_w_193	73	+	Insertion	0	73	2:97231903-97231976:+	within_alignment	upstream	LOC102188265
2	39574550	39574610	Assemblytics_w_194	60	+	Deletion	60	0	2:97273862-97273862:+	within_alignment	intergenic	LOC102175997(dist=24716),PLEKHM3(dist=41700)
2	39611576	39611577	Assemblytics_b_6679	91	+	Insertion	0	91	2:96977510-96977601:+	between_alignments	intergenic	LOC102175997(dist=61742),PLEKHM3(dist=4733)
2	39635051	39635199	Assemblytics_b_6678	176	+	Deletion	148	-28	2:96954034-96954062:-	between_alignments	intronic	PLEKHM3
2	39950808	39950830	Assemblytics_b_6677	125	+	Tandem_contraction	22	-103	2:96638429-96638532:-	between_alignments	intergenic	CCNYL1(dist=18214),NONE(dist=NONE)
2	40334809	40334811	Assemblytics_b_6676	731	+	Insertion	2	733	2:96253962-96254695:+	between_alignments	intergenic	CREB1(dist=250276),KLF7(dist=123666)
2	40606708	40606709	Assemblytics_b_6675	143	+	Insertion	0	143	2:95982003-95982146:+	between_alignments	intergenic	KLF7(dist=44657),CPO(dist=49020)
2	40995342	40995370	Assemblytics_b_6674	144	+	Tandem_contraction	28	-116	2:95593587-95593703:-	between_alignments	intergenic	LOC102183831(dist=6336),ADAM23(dist=21394)
2	41020927	41021046	Assemblytics_b_6673	119	+	Deletion	119	0	2:95568133-95568133:+	between_alignments	intronic	ADAM23
2	41687975	41688087	Assemblytics_b_6672	144	+	Tandem_expansion	-112	32	2:94901043-94901075:+	between_alignments	intergenic	INO80D(dist=130640),NRP2(dist=74499)
2	42386236	42386237	Assemblytics_b_6671	153	+	Insertion	-1	152	2:94202863-94203015:+	between_alignments	intronic	PARD3B
2	42391956	42391956	Assemblytics_w_195	69	+	Insertion	0	69	2:94092997-94093066:+	within_alignment	intronic	PARD3B
2	42501808	42502030	Assemblytics_b_6670	226	+	Deletion	222	-4	2:94087267-94087271:-	between_alignments	intronic	PARD3B
2	42508300	42508354	Assemblytics_w_196	54	+	Deletion	54	0	2:94034128-94034128:+	within_alignment	intronic	PARD3B
2	42561542	42571495	Assemblytics_b_6669	1674	+	Repeat_contraction	9953	8279	2:94019593-94027872:+	between_alignments	intronic	PARD3B
2	42870254	42870254	Assemblytics_w_197	56	+	Insertion	0	56	2:93957349-93957405:+	within_alignment	intronic	PARD3B
2	42932491	42933856	Assemblytics_b_6668	1364	+	Deletion	1365	1	2:93658667-93658668:+	between_alignments	intronic	PARD3B
2	42953748	42955772	Assemblytics_b_6667	2039	+	Deletion	2024	-15	2:93638786-93638801:-	between_alignments	intronic	PARD3B
2	43924822	43925702	Assemblytics_b_6665	880	+	Deletion	880	0	2:92670380-92670380:+	between_alignments	intergenic	CTLA4(dist=26186),CD28(dist=45411)
2	44089856	44089858	Assemblytics_b_6664	554	+	Tandem_contraction	-2	-556	2:92506333-92506889:-	between_alignments	intergenic	CD28(dist=82661),TRNAC-ACA(dist=64916)
2	44207871	44207886	Assemblytics_b_6663	423	+	Insertion	-15	408	2:92388595-92389003:+	between_alignments	intronic	RAPH1
2	44351383	44351498	Assemblytics_b_6662	144	+	Tandem_expansion	-115	29	2:92245030-92245059:+	between_alignments	intronic	ABI2
2	44697798	44697890	Assemblytics_b_6661	94	+	Tandem_expansion	-92	2	2:91898696-91898698:+	between_alignments	intronic	WDR12
2	44730970	44731907	Assemblytics_b_6660	952	+	Deletion	937	-15	2:91865511-91865526:-	between_alignments	intronic	ICA1L
2	44840042	44840069	Assemblytics_b_6659	417	+	Insertion	-27	390	2:91757057-91757447:+	between_alignments	intronic	FAM117B
2	45691575	45691577	Assemblytics_b_6658	252	+	Insertion	-2	250	2:90905919-90906169:+	between_alignments	downstream	ALS2
2	45770570	45778349	Assemblytics_b_6657	7794	+	Deletion	7779	-15	2:90826988-90827003:-	between_alignments	intronic	ALS2CR11
2	46169368	46169707	Assemblytics_b_6656	64	+	Tandem_expansion	-339	-275	2:90435809-90436084:-	between_alignments	intergenic	CASP8(dist=68037),LOC102172107(dist=3515)
2	46698158	46698319	Assemblytics_b_6654	160	+	Deletion	161	1	2:89907605-89907606:+	between_alignments	intergenic	LOC102171556(dist=7346),LOC102187632(dist=69202)
2	48117568	48117657	Assemblytics_b_6652	89	+	Deletion	89	0	2:88488745-88488745:+	between_alignments	intergenic	SATB2(dist=30669),PLCL1(dist=1146354)
2	48160313	48160385	Assemblytics_w_198	72	+	Deletion	72	0	2:88331015-88331015:+	within_alignment	intergenic	SATB2(dist=73414),PLCL1(dist=1103626)
2	48318174	48318192	Assemblytics_b_6651	752	+	Insertion	18	770	2:88287545-88288315:+	between_alignments	intergenic	SATB2(dist=231275),PLCL1(dist=945819)
2	48480008	48480008	Assemblytics_w_199	59	+	Insertion	0	59	2:88140831-88140890:+	within_alignment	intergenic	SATB2(dist=393109),PLCL1(dist=784003)
2	48626656	48626905	Assemblytics_b_6650	246	+	Deletion	249	3	2:87979014-87979017:+	between_alignments	intergenic	SATB2(dist=539757),PLCL1(dist=637106)
2	48675484	48676738	Assemblytics_b_6649	4921	+	Tandem_contraction	-1254	-6175	2:87929199-87935374:-	between_alignments	intergenic	SATB2(dist=588585),PLCL1(dist=587273)
2	49135056	49136457	Assemblytics_b_6648	658	+	Repeat_contraction	1401	743	2:87475173-87475916:+	between_alignments	intergenic	SATB2(dist=1048157),PLCL1(dist=127554)
2	49593620	49596783	Assemblytics_b_6646	2390	+	Repeat_contraction	3163	773	2:87017261-87018034:+	between_alignments	intronic	PLCL1
2	49927975	49928051	Assemblytics_w_200	76	+	Deletion	76	0	2:86508242-86508242:+	within_alignment	intergenic	HSPD1(dist=1230),COQ10B(dist=6906)
2	50268649	50268650	Assemblytics_b_6644	363	+	Insertion	-1	362	2:86345618-86345980:+	between_alignments	intronic	ANKRD44
2	50292755	50292871	Assemblytics_b_6643	276	+	Tandem_expansion	-116	160	2:86321249-86321409:+	between_alignments	intronic	ANKRD44
2	50434627	50434713	Assemblytics_w_201	86	+	Deletion	86	0	2:86010056-86010056:+	within_alignment	intergenic	ANKRD44(dist=35786),PGAP1(dist=20046)
2	50746030	50746033	Assemblytics_b_6642	106	+	Tandem_contraction	3	-103	2:85868235-85868338:-	between_alignments	intergenic	CCDC150(dist=13859),HECW2(dist=51277)
2	50806921	50807075	Assemblytics_b_6641	154	+	Tandem_expansion	-154	0	2:85807298-85807298:+	between_alignments	intronic	HECW2
2	51074915	51075076	Assemblytics_b_6640	159	+	Deletion	161	2	2:85539426-85539428:+	between_alignments	intronic	HECW2
2	51425451	51425452	Assemblytics_b_6639	127	+	Insertion	0	127	2:85189076-85189203:+	between_alignments	intronic	DNAH7
2	51691474	51691959	Assemblytics_b_6638	487	+	Deletion	485	-2	2:84923139-84923141:-	between_alignments	intronic	SLC39A10
2	52232412	52233352	Assemblytics_b_6637	531	+	Tandem_expansion	-940	-409	2:84381842-84382251:-	between_alignments	intergenic	SLC39A10(dist=509557),NONE(dist=NONE)
2	52490989	52490989	Assemblytics_w_202	67	+	Insertion	0	67	2:84130113-84130180:+	within_alignment	intergenic	SLC39A10(dist=768134),NONE(dist=NONE)
2	52521639	52521643	Assemblytics_b_6635	159	+	Insertion	-4	155	2:84092752-84092907:+	between_alignments	intergenic	SLC39A10(dist=798784),NONE(dist=NONE)
2	52700651	52700667	Assemblytics_b_6634	853	+	Insertion	-16	837	2:83912964-83913801:+	between_alignments	intergenic	SLC39A10(dist=977796),NONE(dist=NONE)
2	52826180	52826384	Assemblytics_b_6633	204	+	Deletion	204	0	2:83787408-83787408:+	between_alignments	intergenic	SLC39A10(dist=1103325),NONE(dist=NONE)
2	52865781	52867415	Assemblytics_b_6632	1635	+	Deletion	1634	-1	2:83748015-83748016:-	between_alignments	intergenic	SLC39A10(dist=1142926),NONE(dist=NONE)
2	52889864	52889922	Assemblytics_w_203	58	+	Deletion	58	0	2:83712936-83712936:+	within_alignment	intergenic	SLC39A10(dist=1167009),NONE(dist=NONE)
2	52925004	52925101	Assemblytics_b_6631	95	+	Deletion	97	2	2:83690465-83690467:+	between_alignments	intergenic	SLC39A10(dist=1202149),NONE(dist=NONE)
2	52944242	52945524	Assemblytics_b_6630	1289	+	Deletion	1282	-7	2:83671293-83671300:-	between_alignments	intergenic	SLC39A10(dist=1221387),NONE(dist=NONE)
2	53340719	53340731	Assemblytics_b_6629	2880	+	Insertion	-12	2868	2:83273160-83276028:+	between_alignments	intergenic	SLC39A10(dist=1617864),TMEFF2(dist=1782837)
2	53352431	53352433	Assemblytics_b_6628	117	+	Tandem_contraction	2	-115	2:83261433-83261548:-	between_alignments	intergenic	SLC39A10(dist=1629576),TMEFF2(dist=1771135)
2	53485309	53485310	Assemblytics_b_6627	287	+	Insertion	0	287	2:83128393-83128680:+	between_alignments	intergenic	SLC39A10(dist=1762454),TMEFF2(dist=1638258)
2	53560169	53561305	Assemblytics_b_6626	1154	+	Deletion	1136	-18	2:83053510-83053528:-	between_alignments	intergenic	SLC39A10(dist=1837314),TMEFF2(dist=1562263)
2	53668425	53669044	Assemblytics_b_6625	634	+	Deletion	619	-15	2:82946412-82946427:-	between_alignments	intergenic	SLC39A10(dist=1945570),TMEFF2(dist=1454524)
2	53696607	53698727	Assemblytics_b_6624	2130	+	Deletion	2120	-10	2:82918864-82918874:-	between_alignments	intergenic	SLC39A10(dist=1973752),TMEFF2(dist=1424841)
2	53910342	53910384	Assemblytics_b_6623	54	+	Deletion	42	-12	2:82707227-82707239:-	between_alignments	intergenic	NONE(dist=NONE),TMEFF2(dist=1213184)
2	53937835	53937848	Assemblytics_b_6622	817	+	Insertion	-13	804	2:82679001-82679805:+	between_alignments	intergenic	NONE(dist=NONE),TMEFF2(dist=1185720)
2	54226399	54226400	Assemblytics_b_6620	123	+	Insertion	0	123	2:82390430-82390553:+	between_alignments	intergenic	NONE(dist=NONE),TMEFF2(dist=897168)
2	54326370	54327103	Assemblytics_b_6619	730	+	Deletion	733	3	2:82290538-82290541:+	between_alignments	intergenic	NONE(dist=NONE),TMEFF2(dist=796465)
2	54542382	54545467	Assemblytics_b_6618	3065	+	Deletion	3085	20	2:82075190-82075210:+	between_alignments	intergenic	NONE(dist=NONE),TMEFF2(dist=578101)
2	54624371	54624382	Assemblytics_b_6617	626	+	Insertion	-11	615	2:81995622-81996237:+	between_alignments	intergenic	NONE(dist=NONE),TMEFF2(dist=499186)
2	55616377	55616379	Assemblytics_b_6616	745	+	Insertion	2	747	2:81002743-81003490:+	between_alignments	intergenic	SDPR(dist=74652),NABP1(dist=108398)
2	56589250	56589251	Assemblytics_b_6615	175	+	Insertion	0	175	2:80029429-80029604:+	between_alignments	intergenic	GLS(dist=21948),GYPC(dist=474066)
2	56783312	56794753	Assemblytics_b_6614	1424	+	Repeat_contraction	11441	10017	2:79825223-79835240:+	between_alignments	intergenic	GLS(dist=216010),GYPC(dist=268564)
2	57293960	57293969	Assemblytics_b_6613	125	+	Insertion	-9	116	2:79325967-79326083:+	between_alignments	intergenic	GYPC(dist=183685),TRNAW-CCA(dist=904040)
2	57332083	57333918	Assemblytics_b_6610	1850	+	Deletion	1835	-15	2:79286233-79286248:-	between_alignments	intergenic	GYPC(dist=221808),TRNAW-CCA(dist=864091)
2	57368197	57368277	Assemblytics_w_204	80	+	Deletion	80	0	2:79179549-79179549:+	within_alignment	intergenic	GYPC(dist=257922),TRNAW-CCA(dist=829732)
2	57474939	57475045	Assemblytics_b_6609	106	+	Deletion	106	0	2:79145263-79145263:+	between_alignments	intergenic	GYPC(dist=364664),TRNAW-CCA(dist=722964)
2	57535229	57535248	Assemblytics_b_6607	291	+	Insertion	19	310	2:79084825-79085135:+	between_alignments	intergenic	GYPC(dist=424954),TRNAW-CCA(dist=662761)
2	57557079	57557095	Assemblytics_b_6606	453	+	Insertion	16	469	2:79062530-79062999:+	between_alignments	intergenic	GYPC(dist=446804),TRNAW-CCA(dist=640914)
2	57660849	57660863	Assemblytics_b_6605	103	+	Insertion	-14	89	2:78958706-78958795:+	between_alignments	intergenic	GYPC(dist=550574),TRNAW-CCA(dist=537146)
2	57722889	57723294	Assemblytics_b_6602	569	+	Tandem_contraction	405	-164	2:78900820-78900984:-	between_alignments	intergenic	GYPC(dist=612614),TRNAW-CCA(dist=474715)
2	57763429	57763430	Assemblytics_b_6601	61	+	Tandem_contraction	1	-60	2:78860822-78860882:-	between_alignments	intergenic	GYPC(dist=653154),TRNAW-CCA(dist=434579)
2	57957532	57957547	Assemblytics_b_6600	974	+	Insertion	-15	959	2:78665818-78666777:+	between_alignments	intergenic	GYPC(dist=847257),TRNAW-CCA(dist=240462)
2	58204836	58204886	Assemblytics_w_205	50	+	Deletion	50	0	2:78653824-78653824:+	within_alignment	intergenic	TRNAW-CCA(dist=6756),TRNAC-GCA(dist=33868)
2	58216882	58218600	Assemblytics_b_6599	666	+	Repeat_contraction	1718	1052	2:78405349-78406401:+	between_alignments	intergenic	TRNAW-CCA(dist=18802),TRNAC-GCA(dist=20154)
2	58424932	58426729	Assemblytics_b_6598	1809	+	Deletion	1797	-12	2:78198972-78198984:-	between_alignments	intergenic	TRNAC-GCA(dist=16452),CNTNAP5(dist=662947)
2	58797010	58797010	Assemblytics_w_206	62	+	Insertion	0	62	2:78160216-78160278:+	within_alignment	intergenic	TRNAC-GCA(dist=388530),CNTNAP5(dist=292666)
2	58807667	58817489	Assemblytics_b_6596	2610	+	Repeat_contraction	9822	7212	2:77810886-77818098:+	between_alignments	intergenic	TRNAC-GCA(dist=399187),CNTNAP5(dist=272187)
2	58903064	58903143	Assemblytics_w_207	79	+	Deletion	79	0	2:77776731-77776731:+	within_alignment	intergenic	TRNAC-GCA(dist=494584),CNTNAP5(dist=186533)
2	58937293	58938202	Assemblytics_b_6595	923	+	Deletion	909	-14	2:77691161-77691175:-	between_alignments	intergenic	TRNAC-GCA(dist=528813),CNTNAP5(dist=151474)
2	59061559	59061693	Assemblytics_b_6594	149	+	Deletion	134	-15	2:77567800-77567815:-	between_alignments	intergenic	TRNAC-GCA(dist=653079),CNTNAP5(dist=27983)
2	59130286	59130345	Assemblytics_w_208	59	+	Deletion	59	0	2:77557068-77557068:+	within_alignment	intronic	CNTNAP5
2	59141104	59141378	Assemblytics_b_6593	274	+	Deletion	274	0	2:77488427-77488427:+	between_alignments	intronic	CNTNAP5
2	59149499	59149500	Assemblytics_b_6592	3401	+	Insertion	-1	3400	2:77476901-77480301:+	between_alignments	intronic	CNTNAP5
2	59256713	59256713	Assemblytics_w_209	56	+	Insertion	0	56	2:77076764-77076820:+	within_alignment	intronic	CNTNAP5
2	59656793	59656797	Assemblytics_b_6591	96	+	Insertion	4	100	2:76969502-76969602:+	between_alignments	intronic	CNTNAP5
2	59808147	59808147	Assemblytics_w_210	55	+	Insertion	0	55	2:76857136-76857191:+	within_alignment	intronic	CNTNAP5
2	59920278	59920514	Assemblytics_b_6590	640	+	Tandem_expansion	-236	404	2:76705413-76705817:+	between_alignments	intronic	CNTNAP5
2	59960456	59960458	Assemblytics_b_6589	91	+	Insertion	-2	89	2:76665147-76665236:+	between_alignments	intronic	CNTNAP5
2	60367493	60367494	Assemblytics_b_6588	148	+	Insertion	0	148	2:76257839-76257987:+	between_alignments	intergenic	CNTNAP5(dist=187876),TRNAC-GCA(dist=565885)
2	60444196	60444197	Assemblytics_b_6587	380	+	Insertion	0	380	2:76180761-76181141:+	between_alignments	intergenic	CNTNAP5(dist=264579),TRNAC-GCA(dist=489182)
2	60490471	60490676	Assemblytics_b_6586	203	+	Tandem_expansion	-205	-2	2:76134249-76134251:-	between_alignments	intergenic	CNTNAP5(dist=310854),TRNAC-GCA(dist=442703)
2	60566278	60566278	Assemblytics_w_211	54	+	Insertion	0	54	2:75982477-75982531:+	within_alignment	intergenic	CNTNAP5(dist=386661),TRNAC-GCA(dist=367101)
2	60718022	60718043	Assemblytics_b_6585	1566	+	Insertion	-21	1545	2:75905085-75906630:+	between_alignments	intergenic	CNTNAP5(dist=538405),TRNAC-GCA(dist=215336)
2	60841994	60844730	Assemblytics_b_6584	2749	+	Deletion	2736	-13	2:75781107-75781120:-	between_alignments	intergenic	CNTNAP5(dist=662377),TRNAC-GCA(dist=88649)
2	60860836	60860837	Assemblytics_b_6583	114	+	Insertion	0	114	2:75764885-75764999:+	between_alignments	intergenic	CNTNAP5(dist=681219),TRNAC-GCA(dist=72542)
2	60882765	60890547	Assemblytics_b_6582	795	+	Repeat_expansion	7782	8577	2:75734402-75742979:+	between_alignments	intergenic	CNTNAP5(dist=703148),TRNAC-GCA(dist=42832)
2	60952436	60952450	Assemblytics_b_6581	93	+	Insertion	-14	79	2:75672429-75672508:+	between_alignments	intergenic	TRNAC-GCA(dist=18986),TRNAR-CCU(dist=509105)
2	61042176	61043302	Assemblytics_b_6580	1125	+	Deletion	1126	1	2:75582638-75582639:+	between_alignments	intergenic	TRNAC-GCA(dist=108726),TRNAR-CCU(dist=418253)
2	61336485	61336666	Assemblytics_b_6579	176	+	Deletion	181	5	2:75289469-75289474:+	between_alignments	intergenic	TRNAC-GCA(dist=403035),TRNAR-CCU(dist=124889)
2	61362712	61362959	Assemblytics_b_6578	1078	+	Repeat_expansion	247	1325	2:75262135-75263460:+	between_alignments	intergenic	TRNAC-GCA(dist=429262),TRNAR-CCU(dist=98596)
2	61408196	61408198	Assemblytics_b_6577	2250	+	Insertion	-2	2248	2:75214564-75216812:+	between_alignments	intergenic	TRNAC-GCA(dist=474746),TRNAR-CCU(dist=53357)
2	61457117	61457133	Assemblytics_b_6576	509	+	Insertion	-16	493	2:75165140-75165633:+	between_alignments	intergenic	TRNAC-GCA(dist=523667),TRNAR-CCU(dist=4422)
2	61486951	61486952	Assemblytics_b_6575	251	+	Insertion	0	251	2:75135071-75135322:+	between_alignments	intergenic	TRNAR-CCU(dist=25324),TRNAQ-UUG(dist=897179)
2	61611906	61617890	Assemblytics_b_6574	93	+	Repeat_expansion	5984	6077	2:75004018-75010095:+	between_alignments	intergenic	TRNAR-CCU(dist=150279),TRNAQ-UUG(dist=766241)
2	61777764	61777844	Assemblytics_w_212	80	+	Deletion	80	0	2:74889506-74889506:+	within_alignment	intergenic	TRNAR-CCU(dist=316137),TRNAQ-UUG(dist=606287)
2	61892351	61892696	Assemblytics_b_6573	7717	+	Repeat_expansion	345	8062	2:74721557-74729619:+	between_alignments	intergenic	TRNAR-CCU(dist=430724),TRNAQ-UUG(dist=491435)
2	61993365	61993567	Assemblytics_b_6572	1164	+	Tandem_expansion	-202	962	2:74619783-74620745:+	between_alignments	intergenic	TRNAR-CCU(dist=531738),TRNAQ-UUG(dist=390564)
2	62079400	62079510	Assemblytics_b_6571	109	+	Deletion	110	1	2:74533762-74533763:+	between_alignments	intergenic	TRNAR-CCU(dist=617773),TRNAQ-UUG(dist=304621)
2	62115021	62115089	Assemblytics_w_213	68	+	Deletion	68	0	2:74448965-74448965:+	within_alignment	intergenic	TRNAR-CCU(dist=653394),TRNAQ-UUG(dist=269042)
2	62198978	62199761	Assemblytics_b_6570	2148	+	Tandem_expansion	-783	1365	2:74412047-74413412:+	between_alignments	intergenic	TRNAR-CCU(dist=737351),TRNAQ-UUG(dist=184370)
2	62224085	62224190	Assemblytics_b_6569	104	+	Tandem_expansion	-105	-1	2:74386848-74386849:-	between_alignments	intergenic	TRNAR-CCU(dist=762458),TRNAQ-UUG(dist=159941)
2	62248169	62248172	Assemblytics_b_6568	447	+	Insertion	3	450	2:74362311-74362761:+	between_alignments	intergenic	TRNAR-CCU(dist=786542),TRNAQ-UUG(dist=135959)
2	62380633	62380739	Assemblytics_b_6567	106	+	Deletion	106	0	2:74229724-74229724:+	between_alignments	intergenic	TRNAR-CCU(dist=919006),TRNAQ-UUG(dist=3392)
2	62392391	62393494	Assemblytics_b_6566	458	+	Repeat_contraction	1103	645	2:74217415-74218060:+	between_alignments	intergenic	TRNAQ-UUG(dist=8188),TSN(dist=312690)
2	62526260	62527314	Assemblytics_b_6565	1021	+	Deletion	1054	33	2:74084754-74084787:+	between_alignments	intergenic	TRNAQ-UUG(dist=142057),TSN(dist=178870)
2	62848336	62850605	Assemblytics_b_6564	2282	+	Deletion	2269	-13	2:73763971-73763984:-	between_alignments	intronic	CLASP1
2	62937102	62937302	Assemblytics_b_6563	202	+	Deletion	200	-2	2:73677529-73677531:-	between_alignments	intronic	CLASP1
2	63146988	63147040	Assemblytics_w_214	52	+	Deletion	52	0	2:73661522-73661522:+	within_alignment	intronic	TFCP2L1
2	63163030	63163045	Assemblytics_b_6562	1363	+	Insertion	-15	1348	2:73450611-73451959:+	between_alignments	intergenic	TFCP2L1(dist=1116),GLI2(dist=215941)
2	63181299	63182150	Assemblytics_b_6561	855	+	Deletion	851	-4	2:73432378-73432382:-	between_alignments	intergenic	TFCP2L1(dist=19385),GLI2(dist=196836)
2	63818527	63818886	Assemblytics_b_6559	450	+	Tandem_contraction	359	-91	2:72796248-72796339:-	between_alignments	intergenic	GLI2(dist=180445),INHBB(dist=205599)
2	64211251	64211314	Assemblytics_w_215	63	+	Deletion	63	0	2:72411590-72411590:+	within_alignment	intergenic	TMEM185B(dist=12572),EPB41L5(dist=9535)
2	64596184	64596185	Assemblytics_b_6558	133	+	Insertion	0	133	2:72019350-72019483:+	between_alignments	intronic	PTPN4
2	64673802	64674141	Assemblytics_b_6557	168	+	Tandem_expansion	-339	-171	2:71941398-71941569:-	between_alignments	intergenic	TMEM177(dist=7049),CFAP221(dist=1844)
2	64785872	64786965	Assemblytics_b_6556	524	+	Tandem_expansion	-1093	-569	2:71828521-71829090:-	between_alignments	intronic	CFAP221
2	64900128	64900320	Assemblytics_b_6555	192	+	Deletion	192	0	2:71714820-71714820:+	between_alignments	intergenic	TMEM37(dist=1471),DBI(dist=35332)
2	65062962	65063028	Assemblytics_b_6554	77	+	Tandem_contraction	-66	-143	2:71552168-71552311:-	between_alignments	intergenic	C2H2orf76(dist=30359),STEAP3(dist=22719)
2	65333783	65337281	Assemblytics_b_6552	3235	+	Repeat_contraction	3498	263	2:71295286-71295549:+	between_alignments	intergenic	C1QL2(dist=93501),MARCO(dist=41298)
2	65413360	65413437	Assemblytics_b_6551	120	+	Deletion	77	-43	2:71219295-71219338:-	between_alignments	intergenic	MARCO(dist=4189),EN1(dist=118730)
2	65729410	65729570	Assemblytics_b_6550	160	+	Deletion	160	0	2:70903456-70903456:+	between_alignments	intergenic	EN1(dist=191599),TRNAC-GCA(dist=290765)
2	66268735	66268793	Assemblytics_w_216	58	+	Deletion	58	0	2:70459978-70459978:+	within_alignment	intergenic	TRNAC-GCA(dist=248329),INSIG2(dist=105419)
2	66712270	66712477	Assemblytics_b_6549	210	+	Tandem_expansion	-207	3	2:69921008-69921011:+	between_alignments	intergenic	DDX18(dist=44446),DPP10(dist=1729760)
2	66815893	66815896	Assemblytics_b_6548	1201	+	Insertion	-3	1198	2:69816178-69817376:+	between_alignments	intergenic	DDX18(dist=148069),DPP10(dist=1626341)
2	66844686	66844689	Assemblytics_b_6547	109	+	Insertion	3	112	2:69787261-69787373:+	between_alignments	intergenic	DDX18(dist=176862),DPP10(dist=1597548)
2	66951936	66951939	Assemblytics_b_6546	158	+	Insertion	3	161	2:69679810-69679971:+	between_alignments	intergenic	DDX18(dist=284112),DPP10(dist=1490298)
2	67162394	67163048	Assemblytics_b_6544	902	+	Tandem_expansion	-654	248	2:69468485-69468733:+	between_alignments	intergenic	DDX18(dist=494570),DPP10(dist=1279189)
2	67432988	67432995	Assemblytics_b_6543	70	+	Tandem_contraction	-7	-77	2:69198073-69198150:-	between_alignments	intergenic	DDX18(dist=765164),DPP10(dist=1009242)
2	67519920	67519934	Assemblytics_b_6542	287	+	Insertion	-14	273	2:69110951-69111224:+	between_alignments	intergenic	DDX18(dist=852096),DPP10(dist=922303)
2	67540257	67540257	Assemblytics_w_217	52	+	Insertion	0	52	2:69107733-69107785:+	within_alignment	intergenic	DDX18(dist=872433),DPP10(dist=901980)
2	67543408	67543419	Assemblytics_b_6541	1368	+	Insertion	-11	1357	2:69086069-69087426:+	between_alignments	intergenic	DDX18(dist=875584),DPP10(dist=898818)
2	67654668	67655054	Assemblytics_b_6540	298	+	Repeat_contraction	386	88	2:68974837-68974925:+	between_alignments	intergenic	DDX18(dist=986844),DPP10(dist=787183)
2	67724207	67724238	Assemblytics_b_6539	125	+	Insertion	31	156	2:68905547-68905703:+	between_alignments	intergenic	DDX18(dist=1056383),DPP10(dist=717999)
2	67731570	67748411	Assemblytics_b_6538	5871	+	Repeat_contraction	16841	10970	2:68887260-68898230:+	between_alignments	intergenic	DDX18(dist=1063746),DPP10(dist=693826)
2	67881183	67881249	Assemblytics_b_6537	764	+	Repeat_expansion	66	830	2:68753809-68754639:+	between_alignments	intergenic	DDX18(dist=1213359),DPP10(dist=560988)
2	67909135	67909322	Assemblytics_b_6536	513	+	Tandem_expansion	-187	326	2:68725416-68725742:+	between_alignments	intergenic	DDX18(dist=1241311),DPP10(dist=532915)
2	67927618	67927621	Assemblytics_b_6535	110	+	Insertion	-3	107	2:68706858-68706965:+	between_alignments	intergenic	DDX18(dist=1259794),DPP10(dist=514616)
2	68025744	68025758	Assemblytics_b_6533	409	+	Insertion	14	423	2:68608465-68608888:+	between_alignments	intergenic	DDX18(dist=1357920),DPP10(dist=416479)
2	68029281	68029303	Assemblytics_b_6532	479	+	Insertion	22	501	2:68604438-68604939:+	between_alignments	intergenic	DDX18(dist=1361457),DPP10(dist=412934)
2	68126312	68126406	Assemblytics_b_6531	94	+	Deletion	94	0	2:68507498-68507498:+	between_alignments	intergenic	DDX18(dist=1458488),DPP10(dist=315831)
2	68132431	68132489	Assemblytics_w_218	58	+	Deletion	58	0	2:68495298-68495298:+	within_alignment	intergenic	DDX18(dist=1464607),DPP10(dist=309748)
2	68144679	68153551	Assemblytics_b_6530	528	+	Repeat_expansion	8872	9400	2:68479877-68489277:+	between_alignments	intergenic	DDX18(dist=1476855),DPP10(dist=288686)
2	68243096	68243109	Assemblytics_b_6529	2356	+	Insertion	-13	2343	2:68388051-68390394:+	between_alignments	intergenic	DDX18(dist=1575272),DPP10(dist=199128)
2	68289459	68289462	Assemblytics_b_6528	5562	+	Insertion	3	5565	2:68336194-68341759:+	between_alignments	intergenic	DDX18(dist=1621635),DPP10(dist=152775)
2	68343249	68343249	Assemblytics_w_219	50	+	Insertion	0	50	2:67700869-67700919:+	within_alignment	intergenic	DDX18(dist=1675425),DPP10(dist=98988)
2	68978922	68981230	Assemblytics_b_6527	2321	+	Deletion	2308	-13	2:67647061-67647074:-	between_alignments	intronic	DPP10
2	69019836	69019838	Assemblytics_b_6526	192	+	Insertion	-2	190	2:67608292-67608482:+	between_alignments	intronic	DPP10
2	69292266	69293519	Assemblytics_b_6525	1258	+	Deletion	1253	-5	2:67336045-67336050:-	between_alignments	intergenic	DPP10(dist=78408),ACTR3(dist=1377241)
2	69407870	69407871	Assemblytics_b_6524	397	+	Insertion	0	397	2:67221440-67221837:+	between_alignments	intergenic	DPP10(dist=194012),ACTR3(dist=1262889)
2	69488191	69488195	Assemblytics_b_6523	123	+	Insertion	4	127	2:67141044-67141171:+	between_alignments	intergenic	DPP10(dist=274333),ACTR3(dist=1182565)
2	70100571	70100572	Assemblytics_b_6521	273	+	Insertion	0	273	2:66560906-66561179:+	between_alignments	intergenic	DPP10(dist=886713),ACTR3(dist=570188)
2	70448902	70448903	Assemblytics_b_6519	197	+	Insertion	-1	196	2:66212664-66212860:+	between_alignments	intergenic	DPP10(dist=1235044),ACTR3(dist=221857)
2	70492651	70492702	Assemblytics_w_220	51	+	Deletion	51	0	2:66114811-66114811:+	within_alignment	intergenic	DPP10(dist=1278793),ACTR3(dist=178058)
2	70552486	70552486	Assemblytics_w_221	62	+	Insertion	0	62	2:66174569-66174631:+	within_alignment	intergenic	DPP10(dist=1338628),ACTR3(dist=118274)
2	70651542	70651542	Assemblytics_w_222	55	+	Insertion	0	55	2:65714331-65714386:+	within_alignment	intergenic	DPP10(dist=1437684),ACTR3(dist=19218)
2	71144690	71144877	Assemblytics_b_6516	197	+	Deletion	187	-10	2:65530017-65530027:-	between_alignments	intronic	GPR39
2	71346368	71346419	Assemblytics_w_223	51	+	Deletion	51	0	2:65335440-65335440:+	within_alignment	intronic	LYPD1
2	71541089	71541146	Assemblytics_b_6515	59	+	Deletion	57	-2	2:65134090-65134092:-	between_alignments	intronic	NCKAP5
2	71690509	71690636	Assemblytics_b_6514	127	+	Deletion	127	0	2:64984822-64984822:+	between_alignments	intronic	NCKAP5
2	71753624	71754113	Assemblytics_b_6513	134	+	Repeat_contraction	489	355	2:64921578-64921933:+	between_alignments	intronic	NCKAP5
2	72542140	72542146	Assemblytics_b_6511	141	+	Insertion	-6	135	2:64133998-64134133:+	between_alignments	intergenic	NCKAP5(dist=116402),MGAT5(dist=500890)
2	72674591	72674592	Assemblytics_b_6510	1107	+	Insertion	-1	1106	2:64000520-64001626:+	between_alignments	intergenic	NCKAP5(dist=248853),MGAT5(dist=368444)
2	72720853	72720856	Assemblytics_b_6509	416	+	Insertion	3	419	2:63953892-63954311:+	between_alignments	intergenic	NCKAP5(dist=295115),MGAT5(dist=322180)
2	74288034	74288587	Assemblytics_b_6507	571	+	Deletion	553	-18	2:62387268-62387286:-	between_alignments	intronic	ZRANB3
2	74313483	74313533	Assemblytics_w_224	50	+	Deletion	50	0	2:61867940-61867940:+	within_alignment	intronic	ZRANB3
2	74833327	74833451	Assemblytics_b_6506	123	+	Deletion	124	1	2:61843039-61843040:+	between_alignments	intronic	DARS
2	75307401	75307415	Assemblytics_b_6505	1943	+	Insertion	-14	1929	2:61367466-61369395:+	between_alignments	intergenic	CXCR4(dist=327012),TRNAT-AGU(dist=114712)
2	75483021	75483023	Assemblytics_b_6504	101	+	Insertion	2	103	2:61191883-61191986:+	between_alignments	intergenic	TRNAT-AGU(dist=60821),TRNAC-GCA(dist=13665)
2	75513017	75513035	Assemblytics_b_6503	1199	+	Insertion	-18	1181	2:61160681-61161862:+	between_alignments	intergenic	TRNAC-GCA(dist=16258),THSD7B(dist=140607)
2	75661701	75661705	Assemblytics_b_6502	50	+	Tandem_contraction	-4	-54	2:61012102-61012156:-	between_alignments	intronic	THSD7B
2	75877296	75888107	Assemblytics_b_6501	896	+	Repeat_expansion	10811	11707	2:60784981-60796688:+	between_alignments	intronic	THSD7B
2	76049972	76049986	Assemblytics_b_6500	527	+	Insertion	-14	513	2:60622661-60623174:+	between_alignments	intronic	THSD7B
2	76069914	76070905	Assemblytics_b_6499	992	+	Deletion	991	-1	2:60602723-60602724:-	between_alignments	intronic	THSD7B
2	76111350	76111351	Assemblytics_b_6498	275	+	Insertion	0	275	2:60561999-60562274:+	between_alignments	intronic	THSD7B
2	76257064	76257228	Assemblytics_b_6497	203	+	Deletion	164	-39	2:60416427-60416466:-	between_alignments	intronic	THSD7B
2	76388639	76388823	Assemblytics_b_6496	143	+	Repeat_expansion	184	327	2:60284731-60285058:+	between_alignments	intronic	THSD7B
2	76415840	76415892	Assemblytics_w_225	52	+	Deletion	52	0	2:60171423-60171423:+	within_alignment	intronic	THSD7B
2	76529315	76529389	Assemblytics_b_6495	150	+	Repeat_expansion	74	224	2:60144205-60144429:+	between_alignments	intronic	THSD7B
2	76686912	76687109	Assemblytics_b_6494	211	+	Deletion	197	-14	2:59986970-59986984:-	between_alignments	intronic	THSD7B
2	76774328	76774405	Assemblytics_b_6493	200	+	Tandem_expansion	-77	123	2:59899608-59899731:+	between_alignments	intergenic	THSD7B(dist=82330),HNMT(dist=261347)
2	76858096	76858155	Assemblytics_w_226	59	+	Deletion	59	0	2:59815683-59815683:+	within_alignment	intergenic	THSD7B(dist=166098),HNMT(dist=177597)
2	76942151	76942341	Assemblytics_b_6492	688	+	Repeat_expansion	190	878	2:59731078-59731956:+	between_alignments	intergenic	THSD7B(dist=250153),HNMT(dist=93411)
2	77063098	77065542	Assemblytics_b_6491	1231	+	Tandem_expansion	-2444	-1213	2:59608017-59609230:-	between_alignments	intronic	HNMT
2	77096209	77096373	Assemblytics_b_6490	179	+	Deletion	164	-15	2:59576134-59576149:-	between_alignments	intergenic	HNMT(dist=13304),SPOPL(dist=518960)
2	77163900	77164053	Assemblytics_b_6489	146	+	Deletion	153	7	2:59508693-59508700:+	between_alignments	intergenic	HNMT(dist=80995),SPOPL(dist=451280)
2	77222519	77222520	Assemblytics_b_6488	111	+	Insertion	0	111	2:59450119-59450230:+	between_alignments	intergenic	HNMT(dist=139614),SPOPL(dist=392813)
2	77285558	77285667	Assemblytics_b_6487	107	+	Deletion	109	2	2:59387137-59387139:+	between_alignments	intergenic	HNMT(dist=202653),SPOPL(dist=329666)
2	77543949	77544115	Assemblytics_b_6486	111	+	Repeat_contraction	166	55	2:59128993-59129048:+	between_alignments	intergenic	HNMT(dist=461044),SPOPL(dist=71218)
2	77683416	77683516	Assemblytics_b_6485	97	+	Deletion	100	3	2:58989895-58989898:+	between_alignments	intergenic	SPOPL(dist=16004),TRNAC-GCA(dist=47052)
2	78205945	78214128	Assemblytics_b_6484	147	+	Repeat_contraction	8183	8036	2:58459923-58467959:+	between_alignments	intergenic	NXPH2(dist=324014),LRP1B(dist=1231245)
2	78386730	78391542	Assemblytics_b_6483	1682	+	Repeat_expansion	4812	6494	2:58280772-58287266:+	between_alignments	intergenic	NXPH2(dist=504799),LRP1B(dist=1053831)
2	78442741	78442754	Assemblytics_b_6482	1413	+	Insertion	-13	1400	2:58228210-58229610:+	between_alignments	intergenic	NXPH2(dist=560810),LRP1B(dist=1002619)
2	78502212	78502212	Assemblytics_w_227	52	+	Insertion	0	52	2:58179584-58179636:+	within_alignment	intergenic	NXPH2(dist=620281),LRP1B(dist=943161)
2	78550779	78550792	Assemblytics_b_6481	707	+	Insertion	-13	694	2:58119463-58120157:+	between_alignments	intergenic	NXPH2(dist=668848),LRP1B(dist=894581)
2	79028205	79030059	Assemblytics_b_6480	1853	+	Tandem_expansion	-1854	-1	2:57640470-57640471:-	between_alignments	intergenic	NXPH2(dist=1146274),LRP1B(dist=415314)
2	79123656	79124234	Assemblytics_b_6479	1242	+	Repeat_expansion	578	1820	2:57543207-57545027:+	between_alignments	intergenic	NXPH2(dist=1241725),LRP1B(dist=321139)
2	79214842	79214842	Assemblytics_w_228	64	+	Insertion	0	64	2:57372139-57372203:+	within_alignment	intergenic	NXPH2(dist=1332911),LRP1B(dist=230531)
2	79385958	79385959	Assemblytics_b_6478	98	+	Insertion	1	99	2:57281538-57281637:+	between_alignments	intergenic	NXPH2(dist=1504027),LRP1B(dist=59414)
2	79555306	79555325	Assemblytics_b_6477	2968	+	Insertion	-19	2949	2:57109277-57112226:+	between_alignments	intronic	LRP1B
2	79592404	79592416	Assemblytics_b_6476	661	+	Insertion	-12	649	2:57071488-57072137:+	between_alignments	intronic	LRP1B
2	79717461	79720635	Assemblytics_b_6475	3188	+	Deletion	3174	-14	2:56946444-56946458:-	between_alignments	intronic	LRP1B
2	79831698	79831699	Assemblytics_b_6474	228	+	Insertion	1	229	2:56835181-56835410:+	between_alignments	intronic	LRP1B
2	79995058	79996269	Assemblytics_b_6473	1109	+	Repeat_contraction	1211	102	2:56671753-56671855:+	between_alignments	intronic	LRP1B
2	80193183	80193193	Assemblytics_b_6472	136	+	Insertion	-10	126	2:56474722-56474848:+	between_alignments	intronic	LRP1B
2	80236292	80236561	Assemblytics_b_6471	1482	+	Tandem_contraction	269	-1213	2:56431621-56432834:-	between_alignments	intronic	LRP1B
2	80269831	80271625	Assemblytics_b_6470	1795	+	Deletion	1794	-1	2:56399529-56399530:-	between_alignments	intronic	LRP1B
2	80512011	80512357	Assemblytics_b_6469	289	+	Repeat_contraction	346	57	2:56159092-56159149:+	between_alignments	intronic	LRP1B
2	80901964	80902122	Assemblytics_b_6468	172	+	Deletion	158	-14	2:55769523-55769537:-	between_alignments	intronic	LRP1B
2	81045083	81045084	Assemblytics_b_6467	538	+	Insertion	0	538	2:55626019-55626557:+	between_alignments	intronic	LRP1B
2	81470235	81470349	Assemblytics_b_6466	114	+	Deletion	114	0	2:55200894-55200894:+	between_alignments	intronic	LRP1B
2	81531020	81536556	Assemblytics_b_6465	349	+	Repeat_expansion	5536	5885	2:55134373-55140258:+	between_alignments	intronic	LRP1B
2	81553860	81554003	Assemblytics_b_6464	143	+	Deletion	143	0	2:55117055-55117055:+	between_alignments	intronic	LRP1B
2	81596271	81597230	Assemblytics_b_6463	961	+	Deletion	959	-2	2:55074799-55074801:-	between_alignments	intronic	LRP1B
2	81887136	81887150	Assemblytics_b_6462	1480	+	Insertion	-14	1466	2:54783209-54784675:+	between_alignments	intergenic	LRP1B(dist=243356),KYNU(dist=568582)
2	82006224	82006314	Assemblytics_b_6460	90	+	Deletion	90	0	2:54650850-54650850:+	between_alignments	intergenic	LRP1B(dist=362444),KYNU(dist=449418)
2	82487204	82487204	Assemblytics_w_229	68	+	Insertion	0	68	2:54308679-54308747:+	within_alignment	intronic	KYNU
2	82528370	82528385	Assemblytics_b_6457	1569	+	Insertion	-15	1554	2:54126907-54128461:+	between_alignments	intronic	KYNU
2	82600020	82600204	Assemblytics_b_6456	122	+	Repeat_contraction	184	62	2:54055235-54055297:+	between_alignments	intergenic	KYNU(dist=26184),ARHGAP15(dist=54242)
2	82605534	82605535	Assemblytics_b_6455	95	+	Insertion	0	95	2:54049810-54049905:+	between_alignments	intergenic	KYNU(dist=31698),ARHGAP15(dist=48911)
2	82682941	82682942	Assemblytics_b_6454	82	+	Insertion	-1	81	2:53972303-53972384:+	between_alignments	intronic	ARHGAP15
2	82745262	82745401	Assemblytics_b_6453	140	+	Deletion	139	-1	2:53910012-53910013:-	between_alignments	intronic	ARHGAP15
2	83249821	83249894	Assemblytics_b_6452	76	+	Repeat_expansion	73	149	2:53405258-53405407:+	between_alignments	intronic	ARHGAP15
2	83552297	83553112	Assemblytics_b_6451	819	+	Deletion	815	-4	2:53102794-53102798:-	between_alignments	intronic	GTDC1
2	84200962	84200982	Assemblytics_b_6450	132	+	Tandem_contraction	-20	-152	2:52455020-52455172:-	between_alignments	intergenic	LOC108638591(dist=25098),TRNAC-GCA(dist=120828)
2	84880990	84881152	Assemblytics_b_6448	161	+	Deletion	162	1	2:51775121-51775122:+	between_alignments	intergenic	TRNAC-GCA(dist=559109),TRNAS-GGA(dist=1360569)
2	84896881	84896894	Assemblytics_b_6447	161	+	Insertion	-13	148	2:51759238-51759386:+	between_alignments	intergenic	TRNAC-GCA(dist=575000),TRNAS-GGA(dist=1344827)
2	85284342	85284349	Assemblytics_b_6446	892	+	Insertion	7	899	2:51370856-51371755:+	between_alignments	intergenic	TRNAC-GCA(dist=962461),TRNAS-GGA(dist=957372)
2	85680622	85680647	Assemblytics_b_6445	144	+	Tandem_contraction	25	-119	2:50974609-50974728:-	between_alignments	intergenic	TRNAC-GCA(dist=1358741),TRNAS-GGA(dist=561074)
2	85691097	85691150	Assemblytics_w_230	53	+	Deletion	53	0	2:50463752-50463752:+	within_alignment	intergenic	TRNAC-GCA(dist=1369216),TRNAS-GGA(dist=550571)
2	86202211	86203685	Assemblytics_b_6444	1468	+	Deletion	1474	6	2:50453292-50453298:+	between_alignments	intergenic	TRNAC-GCA(dist=1880330),TRNAS-GGA(dist=38036)
2	86534292	86534292	Assemblytics_w_231	70	+	Insertion	0	70	2:50344332-50344402:+	within_alignment	intergenic	TRNAS-GGA(dist=292499),TRNAS-GGA(dist=36116)
2	86643190	86645127	Assemblytics_b_6443	1949	+	Deletion	1937	-12	2:50013755-50013767:-	between_alignments	intergenic	TRNAS-GGA(dist=72711),TRNAC-GCA(dist=1147670)
2	86653465	86653546	Assemblytics_w_232	81	+	Deletion	81	0	2:50007889-50007889:+	within_alignment	intergenic	TRNAS-GGA(dist=82986),TRNAC-GCA(dist=1139251)
2	86659424	86660055	Assemblytics_b_6442	638	+	Deletion	631	-7	2:49999528-49999535:-	between_alignments	intergenic	TRNAS-GGA(dist=88945),TRNAC-GCA(dist=1132742)
2	86762572	86762578	Assemblytics_b_6441	1889	+	Insertion	-6	1883	2:49895144-49897027:+	between_alignments	intergenic	TRNAS-GGA(dist=192093),TRNAC-GCA(dist=1030219)
2	86981581	86982713	Assemblytics_b_6440	1127	+	Deletion	1132	5	2:49676092-49676097:+	between_alignments	intergenic	TRNAS-GGA(dist=411102),TRNAC-GCA(dist=810084)
2	87466836	87467063	Assemblytics_b_6439	142	+	Tandem_expansion	-227	-85	2:49191709-49191794:-	between_alignments	intergenic	TRNAS-GGA(dist=896357),TRNAC-GCA(dist=325734)
2	87554213	87554216	Assemblytics_b_6438	2652	+	Insertion	-3	2649	2:49101739-49104388:+	between_alignments	intergenic	TRNAS-GGA(dist=983734),TRNAC-GCA(dist=238581)
2	88007628	88007641	Assemblytics_b_6437	89	+	Insertion	-13	76	2:48648188-48648264:+	between_alignments	intronic	ACVR2A
2	88329479	88329480	Assemblytics_b_6436	2396	+	Insertion	-1	2395	2:48323943-48326338:+	between_alignments	intergenic	ORC4(dist=194240),MBD5(dist=76955)
2	88958807	88958873	Assemblytics_w_233	66	+	Deletion	66	0	2:48079019-48079019:+	within_alignment	intronic	KIF5C
2	89115184	89115264	Assemblytics_b_6434	158	+	Tandem_contraction	80	-78	2:47471729-47471807:-	between_alignments	intronic	LYPD6B
2	89447803	89458704	Assemblytics_b_6431	972	+	Repeat_expansion	10901	11873	2:47127314-47139187:+	between_alignments	intergenic	LYPD6B(dist=137377),LYPD6(dist=55914)
2	89797743	89797744	Assemblytics_b_6430	1650	+	Tandem_contraction	-1	-1651	2:46788490-46790141:-	between_alignments	intergenic	MMADHC(dist=76203),RND3(dist=728818)
2	89883836	89883868	Assemblytics_b_6429	1298	+	Insertion	32	1330	2:46702811-46704141:+	between_alignments	intergenic	MMADHC(dist=162296),RND3(dist=642694)
2	89921677	89923087	Assemblytics_b_6428	1423	+	Deletion	1410	-13	2:46665042-46665055:-	between_alignments	intergenic	MMADHC(dist=200137),RND3(dist=603475)
2	90095456	90095456	Assemblytics_w_234	56	+	Insertion	0	56	2:46216910-46216966:+	within_alignment	intergenic	MMADHC(dist=373916),RND3(dist=431106)
2	90414144	90414148	Assemblytics_b_6425	182	+	Tandem_contraction	-4	-186	2:46171635-46171821:-	between_alignments	intergenic	MMADHC(dist=692604),RND3(dist=112414)
2	90627011	90627061	Assemblytics_w_235	50	+	Deletion	50	0	2:45868075-45868075:+	within_alignment	intergenic	RND3(dist=78863),TRNAG-CCC(dist=416898)
2	90930966	90942500	Assemblytics_b_6424	3612	+	Repeat_contraction	11534	7922	2:45647416-45655338:+	between_alignments	intergenic	RND3(dist=382818),TRNAG-CCC(dist=101459)
2	91098252	91098316	Assemblytics_w_236	64	+	Deletion	64	0	2:45589477-45589477:+	within_alignment	intergenic	TRNAG-CCC(dist=54221),RBM43(dist=241688)
2	91944611	91944614	Assemblytics_b_6422	51	+	Deletion	3	-48	2:44645810-44645858:-	between_alignments	intronic	CACNB4
2	91999722	92006049	Assemblytics_b_6421	6338	+	Deletion	6327	-11	2:44590762-44590773:-	between_alignments	intergenic	CACNB4(dist=17028),LOC108638600(dist=111546)
2	92217673	92217731	Assemblytics_w_237	58	+	Deletion	58	0	2:44019684-44019684:+	within_alignment	intergenic	STAM2(dist=31476),TRNAC-GCA(dist=23237)
2	92484117	92484202	Assemblytics_w_238	85	+	Deletion	85	0	2:44285951-44285951:+	within_alignment	intronic	FMNL2
2	92789050	92789174	Assemblytics_b_6420	129	+	Deletion	124	-5	2:43808071-43808076:-	between_alignments	intergenic	ARL6IP6(dist=45198),TRNAC-ACA(dist=76845)
2	92941501	92941506	Assemblytics_b_6419	490	+	Insertion	-5	485	2:43655278-43655763:+	between_alignments	intergenic	TRNAC-ACA(dist=75411),RPRM(dist=530479)
2	93083342	93088961	Assemblytics_b_6418	673	+	Repeat_contraction	5619	4946	2:43508684-43513630:+	between_alignments	intergenic	TRNAC-ACA(dist=217252),RPRM(dist=383024)
2	93215632	93215818	Assemblytics_b_6417	245	+	Repeat_expansion	186	431	2:43381584-43382015:+	between_alignments	intergenic	TRNAC-ACA(dist=349542),RPRM(dist=256167)
2	93559378	93559902	Assemblytics_b_6416	827	+	Tandem_expansion	-524	303	2:43037365-43037668:+	between_alignments	intergenic	RPRM(dist=85871),GALNT13(dist=275221)
2	93786786	93787057	Assemblytics_b_6415	506	+	Tandem_expansion	-271	235	2:42809598-42809833:+	between_alignments	intergenic	RPRM(dist=313279),GALNT13(dist=48066)
2	93951471	93951521	Assemblytics_w_239	50	+	Deletion	50	0	2:42753282-42753282:+	within_alignment	intronic	GALNT13
2	94007847	94008105	Assemblytics_b_6414	2536	+	Repeat_expansion	258	2794	2:42585858-42588652:+	between_alignments	intronic	GALNT13
2	94215395	94215396	Assemblytics_b_6413	107	+	Tandem_contraction	1	-106	2:42378856-42378962:-	between_alignments	intronic	GALNT13
2	94300779	94300794	Assemblytics_b_6412	1599	+	Insertion	-15	1584	2:42291985-42293569:+	between_alignments	intronic	GALNT13
2	94370164	94370282	Assemblytics_b_6411	126	+	Deletion	118	-8	2:42222606-42222614:-	between_alignments	intronic	GALNT13
2	94557511	94559914	Assemblytics_b_6410	9846	+	Tandem_contraction	2403	-7443	2:42035501-42042944:-	between_alignments	intergenic	GALNT13(dist=73581),KCNJ3(dist=246057)
2	95164115	95164122	Assemblytics_b_6409	1278	+	Insertion	-7	1271	2:41437647-41438918:+	between_alignments	intergenic	KCNJ3(dist=172423),NR4A2(dist=1084063)
2	95197061	95197968	Assemblytics_b_6408	922	+	Deletion	907	-15	2:41404703-41404718:-	between_alignments	intergenic	KCNJ3(dist=205369),NR4A2(dist=1050217)
2	95604996	95605008	Assemblytics_b_6407	117	+	Insertion	12	129	2:40997781-40997910:+	between_alignments	intergenic	KCNJ3(dist=613304),NR4A2(dist=643177)
2	95928329	95928337	Assemblytics_b_6406	119	+	Insertion	-8	111	2:40674310-40674421:+	between_alignments	intergenic	KCNJ3(dist=936637),NR4A2(dist=319848)
2	96138298	96138516	Assemblytics_b_6405	216	+	Deletion	218	2	2:40464490-40464492:+	between_alignments	intergenic	KCNJ3(dist=1146606),NR4A2(dist=109669)
2	96830559	96830586	Assemblytics_b_6403	50	+	Deletion	27	-23	2:39772583-39772606:-	between_alignments	intergenic	GPD2(dist=327508),TRNAC-GCA(dist=27471)
2	96979546	96979951	Assemblytics_b_6402	402	+	Deletion	405	3	2:39623706-39623709:+	between_alignments	intergenic	TRNAC-GCA(dist=121418),GALNT5(dist=102967)
2	97058255	97058256	Assemblytics_b_6401	286	+	Insertion	0	286	2:39545110-39545396:+	between_alignments	intergenic	TRNAC-GCA(dist=200127),GALNT5(dist=24662)
2	97079930	97080068	Assemblytics_b_6400	149	+	Deletion	138	-11	2:39523459-39523470:-	between_alignments	intergenic	TRNAC-GCA(dist=221802),GALNT5(dist=2850)
2	97193743	97200083	Assemblytics_b_6399	6355	+	Deletion	6340	-15	2:39409843-39409858:-	between_alignments	intergenic	ERMN(dist=55822),CYTIP(dist=16100)
2	97439818	97440366	Assemblytics_b_6398	566	+	Deletion	548	-18	2:39170198-39170216:-	between_alignments	intergenic	ACVR1C(dist=48723),ACVR1(dist=141500)
2	97716636	97716683	Assemblytics_b_6397	66	+	Insertion	-47	19	2:38894000-38894019:+	between_alignments	intronic	ACVR1
2	97925116	97925117	Assemblytics_b_6396	143	+	Insertion	0	143	2:38685488-38685631:+	between_alignments	intronic	UPP2
2	98257850	98257968	Assemblytics_b_6394	118	+	Deletion	118	0	2:38352973-38352973:+	between_alignments	intergenic	CCDC148(dist=45910),PKP4(dist=34412)
2	99049433	99049578	Assemblytics_b_6392	143	+	Tandem_expansion	-145	-2	2:37561872-37561874:-	between_alignments	intronic	WDSUB1
2	99174101	99174102	Assemblytics_b_6391	1306	+	Insertion	1	1307	2:37435922-37437229:+	between_alignments	intronic	BAZ2B
2	99204231	99204233	Assemblytics_b_6390	233	+	Insertion	-2	231	2:37405551-37405782:+	between_alignments	intronic	BAZ2B
2	99231953	99232222	Assemblytics_b_6389	271	+	Deletion	269	-2	2:37377817-37377819:-	between_alignments	intronic	BAZ2B
2	99681581	99682511	Assemblytics_b_6388	793	+	Repeat_contraction	930	137	2:36928255-36928392:+	between_alignments	intronic	LOC102168948
2	100033110	100034300	Assemblytics_b_6387	152	+	Repeat_expansion	1190	1342	2:36576464-36577806:+	between_alignments	intronic	ITGB6
2	100339858	100339919	Assemblytics_w_240	61	+	Deletion	61	0	2:36052165-36052165:+	within_alignment	intergenic	RBMS1(dist=43609),TANK(dist=578433)
2	100864342	100864474	Assemblytics_b_6386	130	+	Tandem_expansion	-132	-2	2:35746799-35746801:-	between_alignments	intergenic	RBMS1(dist=568093),TANK(dist=53878)
2	101648926	101649466	Assemblytics_b_6385	543	+	Deletion	540	-3	2:34962419-34962422:-	between_alignments	intronic	SLC4A10
2	101712815	101712928	Assemblytics_b_6384	144	+	Tandem_expansion	-113	31	2:34898956-34898987:+	between_alignments	intronic	DPP4
2	102005236	102005555	Assemblytics_b_6383	320	+	Deletion	319	-1	2:34606596-34606597:-	between_alignments	intergenic	FAP(dist=27117),IFIH1(dist=9006)
2	102183003	102183390	Assemblytics_b_6382	396	+	Deletion	387	-9	2:34429265-34429274:-	between_alignments	intronic	KCNH7
2	102733418	102746690	Assemblytics_b_6381	4418	+	Repeat_contraction	13272	8854	2:33870617-33879471:+	between_alignments	intergenic	KCNH7(dist=79655),FIGN(dist=703268)
2	102884025	102884190	Assemblytics_b_6380	213	+	Repeat_expansion	165	378	2:33732987-33733365:+	between_alignments	intergenic	KCNH7(dist=230262),FIGN(dist=565768)
2	103296927	103298752	Assemblytics_b_6379	1827	+	Deletion	1825	-2	2:33320242-33320244:-	between_alignments	intergenic	KCNH7(dist=643164),FIGN(dist=151206)
2	103672405	103675751	Assemblytics_b_6378	3359	+	Deletion	3346	-13	2:32946717-32946730:-	between_alignments	intergenic	FIGN(dist=87079),GRB14(dist=771742)
2	103951412	103951943	Assemblytics_b_6377	528	+	Deletion	531	3	2:32671243-32671246:+	between_alignments	intergenic	FIGN(dist=366086),GRB14(dist=495550)
2	103996308	103996403	Assemblytics_b_6376	95	+	Deletion	95	0	2:32626870-32626870:+	between_alignments	intergenic	FIGN(dist=410982),GRB14(dist=451090)
2	104026282	104026407	Assemblytics_b_6375	154	+	Tandem_expansion	-125	29	2:32596869-32596898:+	between_alignments	intergenic	FIGN(dist=440956),GRB14(dist=421086)
2	104326928	104327026	Assemblytics_b_6374	106	+	Deletion	98	-8	2:32296371-32296379:-	between_alignments	intergenic	FIGN(dist=741602),GRB14(dist=120467)
2	104445478	104445637	Assemblytics_b_6373	159	+	Tandem_expansion	-159	0	2:32177762-32177762:+	between_alignments	intergenic	FIGN(dist=860152),GRB14(dist=1856)
2	104796775	104796939	Assemblytics_b_6372	164	+	Deletion	164	0	2:31826676-31826676:+	between_alignments	intronic	COBLL1
2	104972577	104972650	Assemblytics_w_241	73	+	Deletion	73	0	2:31039336-31039336:+	within_alignment	intronic	SLC38A11
2	105559545	105559545	Assemblytics_w_242	68	+	Insertion	0	68	2:31626000-31626068:+	within_alignment	intronic	CSRNP3
2	105813673	105813687	Assemblytics_b_6370	5601	+	Insertion	-14	5587	2:30817615-30823202:+	between_alignments	intergenic	GALNT3(dist=70898),TTC21B(dist=52861)
2	105869241	105869460	Assemblytics_b_6369	168	+	Tandem_expansion	-219	-51	2:30761903-30761954:-	between_alignments	intronic	TTC21B
2	105974629	105974984	Assemblytics_b_6368	218	+	Repeat_expansion	355	573	2:30655963-30656536:+	between_alignments	intergenic	TTC21B(dist=13390),LOC102179054(dist=3781)
2	106089602	106089727	Assemblytics_b_6367	210	+	Tandem_expansion	-125	85	2:30541227-30541312:+	between_alignments	intronic	LOC102179054
2	106174751	106174891	Assemblytics_b_6366	139	+	Deletion	140	1	2:30456163-30456164:+	between_alignments	intergenic	LOC102179054(dist=50501),SCN9A(dist=21681)
2	106268094	106268095	Assemblytics_b_6365	921	+	Insertion	0	921	2:30362051-30362972:+	between_alignments	intronic	SCN9A
2	106276794	106276799	Assemblytics_b_6364	355	+	Insertion	-5	350	2:30352989-30353339:+	between_alignments	intronic	SCN9A
2	106606322	106608363	Assemblytics_b_6363	1697	+	Tandem_expansion	-2041	-344	2:30021632-30021976:-	between_alignments	intergenic	SCN7A(dist=142216),XIRP2(dist=618086)
2	106767711	106767772	Assemblytics_b_6362	79	+	Repeat_expansion	61	140	2:29860465-29860605:+	between_alignments	intergenic	SCN7A(dist=303605),XIRP2(dist=458677)
2	106867715	106874242	Assemblytics_b_6361	292	+	Repeat_contraction	6527	6235	2:29754350-29760585:+	between_alignments	intergenic	SCN7A(dist=403609),XIRP2(dist=352207)
2	106981904	106982020	Assemblytics_b_6360	120	+	Deletion	116	-4	2:29646691-29646695:-	between_alignments	intergenic	SCN7A(dist=517798),XIRP2(dist=244429)
2	107002357	107002652	Assemblytics_b_6359	299	+	Deletion	295	-4	2:29626374-29626378:-	between_alignments	intergenic	SCN7A(dist=538251),XIRP2(dist=223797)
2	107017543	107018651	Assemblytics_b_6358	1216	+	Tandem_contraction	1108	-108	2:29611472-29611580:-	between_alignments	intergenic	SCN7A(dist=553437),XIRP2(dist=207798)
2	107141619	107141619	Assemblytics_w_243	63	+	Insertion	0	63	2:29458162-29458225:+	within_alignment	intergenic	SCN7A(dist=677513),XIRP2(dist=84830)
2	107192276	107192293	Assemblytics_b_6356	619	+	Insertion	-17	602	2:29437325-29437927:+	between_alignments	intergenic	SCN7A(dist=728170),XIRP2(dist=34156)
2	107259769	107259854	Assemblytics_b_6355	95	+	Deletion	85	-10	2:29369887-29369897:-	between_alignments	intronic	XIRP2
2	107494048	107494266	Assemblytics_b_6354	198	+	Deletion	218	20	2:29135950-29135970:+	between_alignments	intergenic	XIRP2(dist=193789),B3GALT1(dist=437693)
2	107495790	107495792	Assemblytics_b_6353	295	+	Insertion	-2	293	2:29134127-29134420:+	between_alignments	intergenic	XIRP2(dist=195531),B3GALT1(dist=436167)
2	107613946	107614006	Assemblytics_w_244	60	+	Deletion	60	0	2:29080296-29080296:+	within_alignment	intergenic	XIRP2(dist=313687),B3GALT1(dist=317953)
2	107667929	107668017	Assemblytics_b_6352	88	+	Deletion	88	0	2:28962213-28962213:+	between_alignments	intergenic	XIRP2(dist=367670),B3GALT1(dist=263942)
2	107938916	107938983	Assemblytics_b_6351	213	+	Tandem_expansion	-67	146	2:28691229-28691375:+	between_alignments	intronic	B3GALT1
2	108058567	108058951	Assemblytics_b_6350	384	+	Deletion	384	0	2:28571631-28571631:+	between_alignments	intergenic	B3GALT1(dist=76594),STK39(dist=35793)
2	108063476	108063479	Assemblytics_b_6349	193	+	Insertion	3	196	2:28566891-28567087:+	between_alignments	intergenic	B3GALT1(dist=81503),STK39(dist=31265)
2	108273874	108273949	Assemblytics_b_6348	148	+	Tandem_expansion	-75	73	2:28356480-28356553:+	between_alignments	intronic	STK39
2	108464679	108465247	Assemblytics_b_6347	294	+	Repeat_contraction	568	274	2:28165442-28165716:+	between_alignments	intergenic	STK39(dist=51898),CERS6(dist=112940)
2	108782761	108782763	Assemblytics_b_6346	409	+	Insertion	-2	407	2:27847713-27848120:+	between_alignments	intronic	CERS6
2	108901587	108910771	Assemblytics_b_6345	135	+	Repeat_expansion	9184	9319	2:27719686-27729005:+	between_alignments	intronic	CERS6
2	108964677	108964727	Assemblytics_w_245	50	+	Deletion	50	0	2:27532785-27532785:+	within_alignment	intronic	NOSTRIN
2	108980662	108980734	Assemblytics_w_246	72	+	Deletion	72	0	2:27548704-27548704:+	within_alignment	intronic	NOSTRIN
2	109136932	109136932	Assemblytics_w_247	85	+	Insertion	0	85	2:27704810-27704895:+	within_alignment	intronic	ABCB11
2	109151719	109152097	Assemblytics_b_6344	378	+	Deletion	378	0	2:27478885-27478885:+	between_alignments	intronic	ABCB11
2	109187891	109188405	Assemblytics_b_6343	648	+	Repeat_expansion	514	1162	2:27441967-27443129:+	between_alignments	intergenic	ABCB11(dist=13502),DHRS9(dist=8541)
2	109907196	109907196	Assemblytics_w_248	70	+	Insertion	0	70	2:27346146-27346216:+	within_alignment	intronic	UBR3
2	110003002	110003012	Assemblytics_b_6342	758	+	Insertion	-10	748	2:26627026-26627774:+	between_alignments	intergenic	UBR3(dist=24696),MYO3B(dist=68263)
2	110006515	110006516	Assemblytics_b_6341	135	+	Insertion	0	135	2:26623354-26623489:+	between_alignments	intergenic	UBR3(dist=28209),MYO3B(dist=64759)
2	110221193	110225368	Assemblytics_b_6340	3427	+	Tandem_expansion	-4175	-748	2:26404519-26405267:-	between_alignments	intronic	MYO3B
2	110293033	110293189	Assemblytics_b_6339	156	+	Deletion	156	0	2:26333474-26333474:+	between_alignments	intronic	MYO3B
2	110529074	110529277	Assemblytics_b_6338	208	+	Deletion	203	-5	2:26097614-26097619:-	between_alignments	intergenic	MYO3B(dist=3595),SP5(dist=48194)
2	111102047	111102176	Assemblytics_b_6336	129	+	Deletion	129	0	2:25525022-25525022:+	between_alignments	intergenic	TLK1(dist=78450),METTL8(dist=83216)
2	111312452	111312453	Assemblytics_b_6335	678	+	Insertion	1	679	2:25314159-25314838:+	between_alignments	intergenic	DCAF17(dist=16241),LOC100861136(dist=35210)
2	111330766	111330777	Assemblytics_b_6334	75	+	Insertion	-11	64	2:25295774-25295838:+	between_alignments	intergenic	DCAF17(dist=34555),LOC100861136(dist=16886)
2	111420433	111420434	Assemblytics_b_6332	143	+	Insertion	0	143	2:25206003-25206146:+	between_alignments	intergenic	LOC100861136(dist=39946),DYNC1I2(dist=56361)
2	111700230	111700421	Assemblytics_b_6331	205	+	Deletion	191	-14	2:24926376-24926390:-	between_alignments	intronic	HAT1
2	111846510	111846511	Assemblytics_b_6330	138	+	Insertion	0	138	2:24780236-24780374:+	between_alignments	intergenic	DLX2(dist=5765),LOC102188174(dist=66977)
2	112086630	112086631	Assemblytics_b_6329	152	+	Insertion	0	152	2:24540057-24540209:+	between_alignments	intergenic	TRNAG-CCC(dist=105566),ITGA6(dist=28377)
2	112371675	112371675	Assemblytics_w_249	54	+	Insertion	0	54	2:24100099-24100153:+	within_alignment	intronic	RAPGEF4
2	112811870	112811876	Assemblytics_b_6328	53	+	Insertion	-6	47	2:23815232-23815279:+	between_alignments	intronic	LOC102183919
2	113138089	113138317	Assemblytics_b_6327	143	+	Tandem_expansion	-228	-85	2:23489015-23489100:-	between_alignments	intergenic	CDCA7(dist=175422),SP3(dist=323354)
2	113340129	113340895	Assemblytics_b_6326	7007	+	Tandem_contraction	766	-6241	2:23287192-23293433:-	between_alignments	intergenic	CDCA7(dist=377462),SP3(dist=120776)
2	113974408	113974408	Assemblytics_w_250	80	+	Insertion	0	80	2:23203865-23203945:+	within_alignment	intronic	GPR155
2	114063831	114063916	Assemblytics_b_6325	78	+	Tandem_expansion	-85	-7	2:22570506-22570513:-	between_alignments	intronic	WIPF1
2	114081152	114081162	Assemblytics_b_6324	217	+	Insertion	-10	207	2:22552979-22553186:+	between_alignments	intronic	WIPF1
2	114227048	114227050	Assemblytics_b_6323	843	+	Insertion	-2	841	2:22406300-22407141:+	between_alignments	intergenic	CHRNA1(dist=9641),CHN1(dist=31719)
2	114249821	114250161	Assemblytics_b_6322	344	+	Deletion	340	-4	2:22383555-22383559:-	between_alignments	intergenic	CHRNA1(dist=32414),CHN1(dist=8608)
2	114492339	114492349	Assemblytics_b_6321	80	+	Tandem_contraction	10	-70	2:22141676-22141746:-	between_alignments	intergenic	CHN1(dist=25062),ATF2(dist=25701)
2	115357132	115358928	Assemblytics_b_6320	1826	+	Tandem_contraction	-1796	-3622	2:21275685-21279307:-	between_alignments	intronic	LNPK
2	115715723	115717211	Assemblytics_b_6319	1501	+	Deletion	1488	-13	2:20920772-20920785:-	between_alignments	intronic	MTX2
2	115750115	115750119	Assemblytics_b_6318	304	+	Insertion	-4	300	2:20887587-20887887:+	between_alignments	intronic	MTX2
2	115912313	115912626	Assemblytics_b_6317	185	+	Tandem_contraction	-313	-498	2:20725201-20725699:-	between_alignments	intergenic	MTX2(dist=156382),HNRNPA3(dist=730957)
2	116224252	116225009	Assemblytics_b_6316	1205	+	Tandem_contraction	757	-448	2:20413961-20414409:-	between_alignments	intergenic	MTX2(dist=468321),HNRNPA3(dist=418574)
2	116860721	116860733	Assemblytics_b_6314	2173	+	Insertion	12	2185	2:19776902-19779087:+	between_alignments	intronic	AGPS
2	116896771	116899569	Assemblytics_b_6313	2812	+	Deletion	2798	-14	2:19740871-19740885:-	between_alignments	intronic	AGPS
2	117384743	117384757	Assemblytics_b_6310	626	+	Insertion	-14	612	2:19280539-19281151:+	between_alignments	intronic	PDE11A
2	117428536	117429397	Assemblytics_b_6309	929	+	Tandem_expansion	-861	68	2:19235824-19235892:+	between_alignments	intronic	PDE11A
2	117837355	117837428	Assemblytics_b_6308	220	+	Tandem_expansion	-73	147	2:18827226-18827373:+	between_alignments	intronic	OSBPL6
2	118314570	118314571	Assemblytics_b_6307	131	+	Insertion	0	131	2:18350332-18350463:+	between_alignments	intronic	CCDC141
2	118453308	118453322	Assemblytics_b_6306	699	+	Insertion	-14	685	2:18210989-18211674:+	between_alignments	intronic	CCDC141
2	118506346	118506626	Assemblytics_b_6305	278	+	Tandem_expansion	-280	-2	2:18157716-18157718:-	between_alignments	intronic	CCDC141
2	118752469	118752476	Assemblytics_b_6304	369	+	Insertion	-7	362	2:17911410-17911772:+	between_alignments	intergenic	SESTD1(dist=52080),ZNF385B(dist=122064)
2	118857042	118862921	Assemblytics_b_6303	1173	+	Repeat_contraction	5879	4706	2:17802286-17806992:+	between_alignments	intergenic	SESTD1(dist=156653),ZNF385B(dist=11619)
2	119068016	119068017	Assemblytics_b_6302	689	+	Insertion	-1	688	2:17596606-17597294:+	between_alignments	intronic	ZNF385B
2	119083755	119083811	Assemblytics_w_251	56	+	Deletion	56	0	2:17581059-17581059:+	within_alignment	intronic	ZNF385B
2	119099394	119099465	Assemblytics_b_6301	395	+	Repeat_expansion	71	466	2:17564983-17565449:+	between_alignments	intronic	ZNF385B
2	119106146	119106238	Assemblytics_b_6300	92	+	Deletion	92	0	2:17558325-17558325:+	between_alignments	intronic	ZNF385B
2	119169406	119172491	Assemblytics_b_6299	467	+	Repeat_contraction	3085	2618	2:17492601-17495219:+	between_alignments	intronic	ZNF385B
2	119180461	119180692	Assemblytics_b_6298	225	+	Deletion	231	6	2:17484627-17484633:+	between_alignments	intronic	ZNF385B
2	119275580	119275644	Assemblytics_b_6297	186	+	Tandem_contraction	64	-122	2:17389782-17389904:-	between_alignments	intronic	ZNF385B
2	119453035	119453760	Assemblytics_b_6296	726	+	Deletion	725	-1	2:17212617-17212618:-	between_alignments	intronic	CWC22
2	120314326	120314446	Assemblytics_b_6295	484	+	Tandem_expansion	-120	364	2:16352433-16352797:+	between_alignments	intergenic	CWC22(dist=810269),UBE2E3(dist=295343)
2	120385160	120385161	Assemblytics_b_6294	647	+	Insertion	0	647	2:16280989-16281636:+	between_alignments	intergenic	CWC22(dist=881103),UBE2E3(dist=224628)
2	120439511	120439568	Assemblytics_b_6293	50	+	Tandem_contraction	-57	-107	2:16226601-16226708:-	between_alignments	intergenic	CWC22(dist=935454),UBE2E3(dist=170221)
2	120505953	120506053	Assemblytics_b_6292	100	+	Deletion	100	0	2:16160290-16160290:+	between_alignments	intergenic	CWC22(dist=1001896),UBE2E3(dist=103736)
2	120531037	120531160	Assemblytics_b_6291	137	+	Deletion	123	-14	2:16135315-16135329:-	between_alignments	intergenic	CWC22(dist=1026980),UBE2E3(dist=78629)
2	120747731	120747731	Assemblytics_w_252	57	+	Insertion	0	57	2:16124286-16124343:+	within_alignment	intergenic	UBE2E3(dist=43406),LOC102169913(dist=230214)
2	120758724	120758725	Assemblytics_b_6290	184	+	Insertion	1	185	2:15907640-15907825:+	between_alignments	intergenic	UBE2E3(dist=54399),LOC102169913(dist=219220)
2	121214997	121214999	Assemblytics_b_6289	133	+	Tandem_contraction	2	-131	2:15451677-15451808:-	between_alignments	intronic	ITGA4
2	121233191	121233306	Assemblytics_b_6288	111	+	Deletion	115	4	2:15433636-15433640:+	between_alignments	intronic	ITGA4
2	121329467	121329670	Assemblytics_b_6287	203	+	Deletion	203	0	2:15337534-15337534:+	between_alignments	intronic	CERKL
2	121398443	121398462	Assemblytics_b_6286	1990	+	Insertion	-19	1971	2:15266797-15268768:+	between_alignments	intronic	CERKL
2	121723495	121724007	Assemblytics_b_6285	517	+	Deletion	512	-5	2:14941745-14941750:-	between_alignments	intergenic	SSFA2(dist=30849),PPP1R1C(dist=29044)
2	121900919	121902574	Assemblytics_b_6284	1661	+	Deletion	1655	-6	2:14764866-14764872:-	between_alignments	intronic	PDE1A
2	122001531	122001565	Assemblytics_b_6283	386	+	Insertion	34	420	2:14665565-14665985:+	between_alignments	intronic	PDE1A
2	122177932	122178063	Assemblytics_b_6282	131	+	Deletion	131	0	2:14489257-14489257:+	between_alignments	intronic	PDE1A
2	122417291	122417631	Assemblytics_b_6281	353	+	Deletion	340	-13	2:14250235-14250248:-	between_alignments	intergenic	PDE1A(dist=137071),DNAJC10(dist=87000)
2	122449789	122451272	Assemblytics_b_6280	1467	+	Deletion	1483	16	2:14218083-14218099:+	between_alignments	intergenic	PDE1A(dist=169569),DNAJC10(dist=53359)
2	122647911	122648017	Assemblytics_b_6279	106	+	Deletion	106	0	2:14021591-14021591:+	between_alignments	intronic	FRZB
2	122672709	122672820	Assemblytics_b_6278	259	+	Tandem_contraction	111	-148	2:13996908-13997056:-	between_alignments	intergenic	FRZB(dist=17422),NCKAP1(dist=45575)
2	123143608	123143658	Assemblytics_w_253	50	+	Deletion	50	0	2:13993900-13993900:+	within_alignment	intergenic	NUP35(dist=210656),LOC108638390(dist=1102456)
2	123146777	123146788	Assemblytics_b_6277	2405	+	Insertion	-11	2394	2:13520927-13523321:+	between_alignments	intergenic	NUP35(dist=213825),LOC108638390(dist=1099326)
2	123194121	123196456	Assemblytics_b_6276	359	+	Repeat_contraction	2335	1976	2:13471634-13473610:+	between_alignments	intergenic	NUP35(dist=261169),LOC108638390(dist=1049658)
2	123415935	123415936	Assemblytics_b_6275	123	+	Insertion	-1	122	2:13252158-13252280:+	between_alignments	intergenic	NUP35(dist=482983),LOC108638390(dist=830178)
2	123421357	123421484	Assemblytics_b_6274	980	+	Tandem_expansion	-127	853	2:13245758-13246611:+	between_alignments	intergenic	NUP35(dist=488405),LOC108638390(dist=824630)
2	123569233	123577020	Assemblytics_b_6273	7800	+	Deletion	7787	-13	2:13097895-13097908:-	between_alignments	intergenic	NUP35(dist=636281),LOC108638390(dist=669094)
2	123594814	123598346	Assemblytics_b_6272	778	+	Repeat_contraction	3532	2754	2:13077326-13080080:+	between_alignments	intergenic	NUP35(dist=661862),LOC108638390(dist=647768)
2	123731224	123731292	Assemblytics_b_6271	359	+	Repeat_expansion	68	427	2:12944125-12944552:+	between_alignments	intergenic	NUP35(dist=798272),LOC108638390(dist=514822)
2	123781712	123781766	Assemblytics_b_6270	342	+	Tandem_expansion	-54	288	2:12893345-12893633:+	between_alignments	intergenic	NUP35(dist=848760),LOC108638390(dist=464348)
2	123894499	123894500	Assemblytics_b_6269	599	+	Insertion	-1	598	2:12780068-12780666:+	between_alignments	intergenic	NUP35(dist=961547),LOC108638390(dist=351614)
2	124046723	124046728	Assemblytics_b_6268	287	+	Insertion	-5	282	2:12627714-12627996:+	between_alignments	intergenic	NUP35(dist=1113771),LOC108638390(dist=199386)
2	124089296	124089633	Assemblytics_b_6267	333	+	Deletion	337	4	2:12585163-12585167:+	between_alignments	intergenic	NUP35(dist=1156344),LOC108638390(dist=156481)
2	124160906	124161013	Assemblytics_b_6266	92	+	Deletion	107	15	2:12513967-12513982:+	between_alignments	intergenic	NUP35(dist=1227954),LOC108638390(dist=85101)
2	124176198	124195629	Assemblytics_b_6265	248	+	Repeat_expansion	19431	19679	2:12479160-12498839:+	between_alignments	intergenic	NUP35(dist=1243246),LOC108638390(dist=50485)
2	124246106	124252735	Assemblytics_b_6264	857	+	Repeat_contraction	6629	5772	2:12422995-12428767:+	between_alignments	exonic	LOC108638390
2	124314627	124315923	Assemblytics_b_6263	1301	+	Deletion	1296	-5	2:12361027-12361032:-	between_alignments	intergenic	LOC108638390(dist=66665),ZNF804A(dist=184950)
2	124577570	124577735	Assemblytics_b_6261	185	+	Deletion	165	-20	2:12099486-12099506:-	between_alignments	intronic	ZNF804A
2	124636837	124648974	Assemblytics_b_6260	78	+	Repeat_contraction	12137	12059	2:12028404-12040463:+	between_alignments	intronic	ZNF804A
2	124678107	124678185	Assemblytics_w_254	78	+	Deletion	78	0	2:11892847-11892847:+	within_alignment	intronic	ZNF804A
2	124813875	124813877	Assemblytics_b_6259	395	+	Insertion	-2	393	2:11863330-11863723:+	between_alignments	intronic	ZNF804A
2	124849732	124849792	Assemblytics_w_255	60	+	Deletion	60	0	2:11539722-11539722:+	within_alignment	intronic	ZNF804A
2	124902891	124902946	Assemblytics_w_256	55	+	Deletion	55	0	2:11592768-11592768:+	within_alignment	intergenic	ZNF804A(dist=48665),TRNAC-GCA(dist=470770)
2	125137507	125137558	Assemblytics_w_257	51	+	Deletion	51	0	2:11827179-11827179:+	within_alignment	intergenic	ZNF804A(dist=283281),TRNAC-GCA(dist=236158)
2	125173775	125183432	Assemblytics_b_6258	513	+	Repeat_contraction	9657	9144	2:11494738-11503882:+	between_alignments	intergenic	ZNF804A(dist=319549),TRNAC-GCA(dist=190284)
2	125324888	125324906	Assemblytics_b_6257	6355	+	Insertion	-18	6337	2:11346859-11353196:+	between_alignments	intergenic	ZNF804A(dist=470662),TRNAC-GCA(dist=48810)
2	125377482	125377483	Assemblytics_b_6256	111	+	Insertion	0	111	2:11294212-11294323:+	between_alignments	intergenic	TRNAC-GCA(dist=3695),FSIP2(dist=381181)
2	125380851	125380857	Assemblytics_b_6255	1301	+	Insertion	-6	1295	2:11289536-11290831:+	between_alignments	intergenic	TRNAC-GCA(dist=7064),FSIP2(dist=377807)
2	125420883	125421122	Assemblytics_b_6254	232	+	Deletion	239	7	2:11249466-11249473:+	between_alignments	intergenic	TRNAC-GCA(dist=47096),FSIP2(dist=337542)
2	125423629	125429833	Assemblytics_b_6253	2137	+	Repeat_contraction	6204	4067	2:11242882-11246949:+	between_alignments	intergenic	TRNAC-GCA(dist=49842),FSIP2(dist=328831)
2	125548873	125548874	Assemblytics_b_6251	143	+	Insertion	1	144	2:11102353-11102497:+	between_alignments	intergenic	TRNAC-GCA(dist=175086),FSIP2(dist=209790)
2	125550893	125550894	Assemblytics_b_6250	603	+	Insertion	1	604	2:11099729-11100333:+	between_alignments	intergenic	TRNAC-GCA(dist=177106),FSIP2(dist=207770)
2	125566819	125568407	Assemblytics_b_6249	1596	+	Deletion	1588	-8	2:11083823-11083831:-	between_alignments	intergenic	TRNAC-GCA(dist=193032),FSIP2(dist=190257)
2	125696340	125696354	Assemblytics_b_6248	2725	+	Insertion	-14	2711	2:10953194-10955905:+	between_alignments	intergenic	TRNAC-GCA(dist=322553),FSIP2(dist=62310)
2	125849955	125851446	Assemblytics_b_6247	1506	+	Deletion	1491	-15	2:10799741-10799756:-	between_alignments	intronic	FSIP2
2	125894328	125906753	Assemblytics_b_6246	3485	+	Repeat_contraction	12425	8940	2:10747999-10756939:+	between_alignments	exonic	FSIP2
2	125935623	125935624	Assemblytics_b_6245	1477	+	Insertion	-1	1476	2:10717670-10719146:+	between_alignments	intergenic	FSIP2(dist=35247),ZC3H15(dist=667432)
2	125998982	126001570	Assemblytics_b_6244	1054	+	Repeat_expansion	2588	3642	2:10650610-10654252:+	between_alignments	intergenic	FSIP2(dist=98606),ZC3H15(dist=601486)
2	126335189	126335319	Assemblytics_b_6243	130	+	Deletion	130	0	2:10317190-10317190:+	between_alignments	intergenic	FSIP2(dist=434813),ZC3H15(dist=267737)
2	126463447	126463497	Assemblytics_w_258	50	+	Deletion	50	0	2:10273391-10273391:+	within_alignment	intergenic	FSIP2(dist=563071),ZC3H15(dist=139559)
2	126507324	126507325	Assemblytics_b_6242	97	+	Insertion	0	97	2:10145331-10145428:+	between_alignments	intergenic	FSIP2(dist=606948),ZC3H15(dist=95731)
2	126600230	126600625	Assemblytics_b_6241	466	+	Tandem_contraction	395	-71	2:10052453-10052524:-	between_alignments	intergenic	FSIP2(dist=699854),ZC3H15(dist=2431)
2	126672735	126672815	Assemblytics_w_259	80	+	Deletion	80	0	2:9926857-9926857:+	within_alignment	intergenic	ZC3H15(dist=49478),ITGAV(dist=38865)
2	126798540	126799942	Assemblytics_b_6240	100	+	Repeat_expansion	1402	1502	2:9853321-9854823:+	between_alignments	intronic	ITGAV
2	126892061	126893355	Assemblytics_b_6239	1294	+	Deletion	1294	0	2:9761296-9761296:+	between_alignments	intronic	FAM171B
2	126972033	126972207	Assemblytics_b_6238	172	+	Deletion	174	2	2:9682650-9682652:+	between_alignments	intergenic	ZSWIM2(dist=19191),CALCRL(dist=436715)
2	127055841	127055853	Assemblytics_b_6237	1486	+	Insertion	-12	1474	2:9597630-9599104:+	between_alignments	intergenic	ZSWIM2(dist=102999),CALCRL(dist=353069)
2	127087056	127087071	Assemblytics_b_6236	120	+	Tandem_contraction	15	-105	2:9566445-9566550:-	between_alignments	intergenic	ZSWIM2(dist=134214),CALCRL(dist=321851)
2	127156038	127156790	Assemblytics_b_6235	758	+	Deletion	752	-6	2:9497650-9497656:-	between_alignments	intergenic	ZSWIM2(dist=203196),CALCRL(dist=252132)
2	127317713	127318133	Assemblytics_b_6234	65	+	Repeat_contraction	420	355	2:9336506-9336861:+	between_alignments	intergenic	ZSWIM2(dist=364871),CALCRL(dist=90789)
2	127329616	127329690	Assemblytics_w_260	74	+	Deletion	74	0	2:9226309-9226309:+	within_alignment	intergenic	ZSWIM2(dist=376774),CALCRL(dist=79232)
2	127466853	127469112	Assemblytics_b_6232	1006	+	Repeat_contraction	2259	1253	2:9186834-9188087:+	between_alignments	intronic	CALCRL
2	127765068	127765125	Assemblytics_w_261	57	+	Deletion	57	0	2:9078537-9078537:+	within_alignment	intergenic	TRNAC-GCA(dist=97029),GULP1(dist=598741)
2	127873460	127875473	Assemblytics_b_6231	432	+	Repeat_contraction	2013	1581	2:8781165-8782746:+	between_alignments	intergenic	TRNAC-GCA(dist=205421),GULP1(dist=488393)
2	127910657	127910672	Assemblytics_b_6230	4271	+	Insertion	-15	4256	2:8741809-8746065:+	between_alignments	intergenic	TRNAC-GCA(dist=242618),GULP1(dist=453194)
2	128098137	128098141	Assemblytics_b_6229	154	+	Insertion	4	158	2:8554333-8554491:+	between_alignments	intergenic	TRNAC-GCA(dist=430098),GULP1(dist=265725)
2	128132250	128134556	Assemblytics_b_6228	473	+	Repeat_contraction	2306	1833	2:8518435-8520268:+	between_alignments	intergenic	TRNAC-GCA(dist=464211),GULP1(dist=229310)
2	128311486	128311487	Assemblytics_b_6227	144	+	Insertion	1	145	2:8341473-8341618:+	between_alignments	intergenic	TRNAC-GCA(dist=643447),GULP1(dist=52379)
2	128650054	128650110	Assemblytics_w_262	56	+	Deletion	56	0	2:8311255-8311255:+	within_alignment	intronic	GULP1
2	128680326	128680327	Assemblytics_b_6226	161	+	Tandem_contraction	0	-161	2:7972896-7973057:-	between_alignments	intronic	GULP1
2	128815379	128816241	Assemblytics_b_6225	866	+	Deletion	862	-4	2:7837938-7837942:-	between_alignments	intergenic	GULP1(dist=121071),COL3A1(dist=294975)
2	128941845	128941920	Assemblytics_b_6224	76	+	Tandem_expansion	-75	1	2:7712180-7712181:+	between_alignments	intergenic	GULP1(dist=247537),COL3A1(dist=169296)
2	128979686	128979687	Assemblytics_b_6223	103	+	Insertion	0	103	2:7674254-7674357:+	between_alignments	intergenic	GULP1(dist=285378),COL3A1(dist=131529)
2	129009957	129010205	Assemblytics_b_6222	248	+	Deletion	248	0	2:7644016-7644016:+	between_alignments	intergenic	GULP1(dist=315649),COL3A1(dist=101011)
2	129450584	129450691	Assemblytics_b_6221	113	+	Deletion	107	-6	2:7203890-7203896:-	between_alignments	intergenic	COL5A2(dist=133943),WDR75(dist=97716)
2	129605630	129605748	Assemblytics_b_6220	118	+	Deletion	118	0	2:7049178-7049178:+	between_alignments	intergenic	WDR75(dist=21773),SLC40A1(dist=112119)
2	129769046	129769057	Assemblytics_b_6219	1968	+	Insertion	11	1979	2:6884293-6886272:+	between_alignments	intergenic	SLC40A1(dist=28884),ASNSD1(dist=75177)
2	129835240	129839589	Assemblytics_b_6218	4346	+	Deletion	4349	3	2:6818119-6818122:+	between_alignments	intergenic	SLC40A1(dist=95078),ASNSD1(dist=4645)
2	129967148	129967306	Assemblytics_b_6217	151	+	Tandem_expansion	-158	-7	2:6690385-6690392:-	between_alignments	intronic	PMS1
2	130238941	130239032	Assemblytics_b_6216	90	+	Deletion	91	1	2:6418679-6418680:+	between_alignments	intergenic	MSTN(dist=6018),TRNAC-GCA(dist=33294)
2	130321679	130321687	Assemblytics_b_6215	204	+	Insertion	-8	196	2:6335826-6336022:+	between_alignments	intergenic	TRNAC-GCA(dist=49282),C2H2orf88(dist=54508)
2	130367843	130367848	Assemblytics_b_6214	311	+	Insertion	5	316	2:6289352-6289668:+	between_alignments	intergenic	TRNAC-GCA(dist=95446),C2H2orf88(dist=8347)
2	130484741	130486242	Assemblytics_b_6213	1065	+	Repeat_contraction	1501	436	2:6172110-6172546:+	between_alignments	intronic	HIBCH
2	130530115	130536467	Assemblytics_b_6212	364	+	Repeat_contraction	6352	5988	2:6122108-6128096:+	between_alignments	exonic	HIBCH
2	130556429	130556602	Assemblytics_b_6211	164	+	Tandem_expansion	-173	-9	2:6101978-6101987:-	between_alignments	intronic	INPP1
2	130573278	130573524	Assemblytics_b_6210	243	+	Deletion	246	3	2:6085127-6085130:+	between_alignments	intronic	INPP1
2	130588230	130588588	Assemblytics_b_6209	240	+	Tandem_expansion	-358	-118	2:6070136-6070254:-	between_alignments	intergenic	INPP1(dist=3832),MFSD6(dist=55836)
2	130606816	130606887	Assemblytics_w_263	71	+	Deletion	71	0	2:5969302-5969302:+	within_alignment	intergenic	INPP1(dist=22418),MFSD6(dist=37537)
2	130707931	130707937	Assemblytics_b_6208	127	+	Insertion	6	133	2:5950566-5950699:+	between_alignments	downstream	MFSD6
2	130717030	130717030	Assemblytics_w_264	81	+	Insertion	0	81	2:5707579-5707660:+	within_alignment	intronic	NEMP2
2	130952821	130952876	Assemblytics_w_265	55	+	Deletion	55	0	2:5943225-5943225:+	within_alignment	intergenic	NAB1(dist=52434),BIN1(dist=113761)
2	130960221	130961400	Assemblytics_b_6207	196	+	Repeat_expansion	1179	1375	2:5697123-5698498:+	between_alignments	intergenic	NAB1(dist=59834),BIN1(dist=105237)
2	131109867	131109931	Assemblytics_w_266	64	+	Deletion	64	0	2:5663658-5663658:+	within_alignment	intronic	BIN1
2	131111379	131111547	Assemblytics_b_6205	168	+	Tandem_contraction	-168	-336	2:5547094-5547430:-	between_alignments	intronic	BIN1
2	131146682	131150578	Assemblytics_b_6204	520	+	Repeat_contraction	3896	3376	2:5508812-5512188:+	between_alignments	intergenic	BIN1(dist=24808),LOC102179328(dist=67501)
2	131157669	131157669	Assemblytics_w_267	78	+	Insertion	0	78	2:5282783-5282861:+	within_alignment	intergenic	BIN1(dist=35795),LOC102179328(dist=60410)
2	131200211	131200211	Assemblytics_w_268	65	+	Insertion	0	65	2:5325265-5325330:+	within_alignment	intergenic	BIN1(dist=78337),LOC102179328(dist=17868)
2	131238460	131238460	Assemblytics_w_269	78	+	Insertion	0	78	2:5363497-5363575:+	within_alignment	intronic	LOC102179328
2	131383451	131383821	Assemblytics_b_6203	170	+	Tandem_expansion	-370	-200	2:5275690-5275890:-	between_alignments	intronic	MAP3K2
2	131431829	131431904	Assemblytics_w_270	75	+	Deletion	75	0	2:5172210-5172210:+	within_alignment	intronic	PROC
2	131535722	131535945	Assemblytics_b_6202	170	+	Repeat_contraction	223	53	2:5123782-5123835:+	between_alignments	intergenic	IWS1(dist=13046),MYO7B(dist=24602)
2	131546266	131546267	Assemblytics_b_6201	164	+	Insertion	0	164	2:5113316-5113480:+	between_alignments	intergenic	IWS1(dist=23590),MYO7B(dist=14280)
2	131580576	131580614	Assemblytics_b_6200	830	+	Insertion	38	868	2:5078150-5079018:+	between_alignments	intronic	MYO7B
2	131655895	131656306	Assemblytics_b_6199	413	+	Tandem_expansion	-411	2	2:5002550-5002552:+	between_alignments	exonic	LIMS2
2	132374169	132375280	Assemblytics_b_6197	1126	+	Deletion	1111	-15	2:4284804-4284819:-	between_alignments	intergenic	HS6ST1(dist=26468),TRNAS-GGA(dist=574273)
2	132387298	132387351	Assemblytics_b_6196	974	+	Repeat_expansion	53	1027	2:4271755-4272782:+	between_alignments	intergenic	HS6ST1(dist=39597),TRNAS-GGA(dist=562202)
2	132411754	132412914	Assemblytics_b_6195	185	+	Tandem_expansion	-1160	-975	2:4246202-4247177:-	between_alignments	intergenic	HS6ST1(dist=64053),TRNAS-GGA(dist=536639)
2	132646711	132647215	Assemblytics_b_6193	639	+	Repeat_expansion	504	1143	2:4011233-4012376:+	between_alignments	intergenic	HS6ST1(dist=299010),TRNAS-GGA(dist=302338)
2	132662543	132662544	Assemblytics_b_6192	113	+	Insertion	0	113	2:3995784-3995897:+	between_alignments	intergenic	HS6ST1(dist=314842),TRNAS-GGA(dist=287009)
2	132828521	132828711	Assemblytics_b_6191	183	+	Deletion	190	7	2:3830004-3830011:+	between_alignments	intergenic	HS6ST1(dist=480820),TRNAS-GGA(dist=120842)
2	132859646	132861091	Assemblytics_b_6190	234	+	Repeat_contraction	1445	1211	2:3797938-3799149:+	between_alignments	intergenic	HS6ST1(dist=511945),TRNAS-GGA(dist=88462)
2	132871956	132872040	Assemblytics_b_6189	91	+	Deletion	84	-7	2:3787062-3787069:-	between_alignments	intergenic	HS6ST1(dist=524255),TRNAS-GGA(dist=77513)
2	132927140	132927165	Assemblytics_b_6188	686	+	Insertion	25	711	2:3731256-3731967:+	between_alignments	intergenic	HS6ST1(dist=579439),TRNAS-GGA(dist=22388)
2	133013125	133013212	Assemblytics_b_6187	87	+	Deletion	87	0	2:3645290-3645290:+	between_alignments	intergenic	TRNAS-GGA(dist=63501),PLEKHB2(dist=1446452)
2	133021403	133027851	Assemblytics_b_6186	213	+	Repeat_contraction	6448	6235	2:3630844-3637079:+	between_alignments	intergenic	TRNAS-GGA(dist=71779),PLEKHB2(dist=1431813)
2	133135412	133135466	Assemblytics_w_271	54	+	Deletion	54	0	2:3327225-3327225:+	within_alignment	intergenic	TRNAS-GGA(dist=185788),PLEKHB2(dist=1324198)
2	133169221	133169294	Assemblytics_w_272	73	+	Deletion	73	0	2:3360976-3360976:+	within_alignment	intergenic	TRNAS-GGA(dist=219597),PLEKHB2(dist=1290370)
2	133203370	133203370	Assemblytics_w_273	75	+	Insertion	0	75	2:3395032-3395107:+	within_alignment	intergenic	TRNAS-GGA(dist=253746),PLEKHB2(dist=1256294)
2	133236964	133236964	Assemblytics_w_274	71	+	Insertion	0	71	2:3428701-3428772:+	within_alignment	intergenic	TRNAS-GGA(dist=287340),PLEKHB2(dist=1222700)
2	133439283	133439287	Assemblytics_b_6185	1994	+	Insertion	4	1998	2:3217713-3219711:+	between_alignments	intergenic	TRNAS-GGA(dist=489659),PLEKHB2(dist=1020377)
2	133491044	133491045	Assemblytics_b_6184	184	+	Insertion	0	184	2:3165812-3165996:+	between_alignments	intergenic	TRNAS-GGA(dist=541420),PLEKHB2(dist=968619)
2	133503188	133503188	Assemblytics_w_275	62	+	Insertion	0	62	2:3157601-3157663:+	within_alignment	intergenic	TRNAS-GGA(dist=553564),PLEKHB2(dist=956476)
2	133511342	133511344	Assemblytics_b_6183	564	+	Insertion	-2	562	2:3144929-3145491:+	between_alignments	intergenic	TRNAS-GGA(dist=561718),PLEKHB2(dist=948320)
2	133539557	133539558	Assemblytics_b_6182	2769	+	Insertion	1	2770	2:3113983-3116753:+	between_alignments	intergenic	TRNAS-GGA(dist=589933),PLEKHB2(dist=920106)
2	133559319	133559379	Assemblytics_w_276	60	+	Deletion	60	0	2:3013200-3013200:+	within_alignment	intergenic	TRNAS-GGA(dist=609695),PLEKHB2(dist=900285)
2	133660287	133660288	Assemblytics_b_6181	142	+	Tandem_contraction	1	-141	2:2993430-2993571:-	between_alignments	intergenic	TRNAS-GGA(dist=710663),PLEKHB2(dist=799376)
2	133686151	133686151	Assemblytics_w_277	60	+	Insertion	0	60	2:2777473-2777533:+	within_alignment	intergenic	TRNAS-GGA(dist=736527),PLEKHB2(dist=773513)
2	133845600	133845669	Assemblytics_w_278	69	+	Deletion	69	0	2:2936915-2936915:+	within_alignment	intergenic	TRNAS-GGA(dist=895976),PLEKHB2(dist=613995)
2	133869606	133869662	Assemblytics_w_279	56	+	Deletion	56	0	2:2960822-2960822:+	within_alignment	intergenic	TRNAS-GGA(dist=919982),PLEKHB2(dist=590002)
2	133902471	133902623	Assemblytics_b_6180	167	+	Deletion	152	-15	2:2751710-2751725:-	between_alignments	intergenic	TRNAS-GGA(dist=952847),PLEKHB2(dist=557041)
2	134176524	134176525	Assemblytics_b_6179	117	+	Insertion	0	117	2:2478055-2478172:+	between_alignments	intergenic	TRNAS-GGA(dist=1226900),PLEKHB2(dist=283139)
2	134212545	134212545	Assemblytics_w_280	74	+	Insertion	0	74	2:2461257-2461331:+	within_alignment	intergenic	TRNAS-GGA(dist=1262921),PLEKHB2(dist=247119)
2	134222797	134222850	Assemblytics_w_281	53	+	Deletion	53	0	2:2471575-2471575:+	within_alignment	intergenic	TRNAS-GGA(dist=1273173),PLEKHB2(dist=236814)
2	134229315	134230540	Assemblytics_b_6178	2860	+	Tandem_contraction	1225	-1635	2:2425212-2426847:-	between_alignments	intergenic	TRNAS-GGA(dist=1279691),PLEKHB2(dist=229124)
2	134277211	134292860	Assemblytics_b_6177	554	+	Repeat_contraction	15649	15095	2:2365059-2380154:+	between_alignments	intergenic	TRNAS-GGA(dist=1327587),PLEKHB2(dist=166804)
2	134338035	134338036	Assemblytics_b_6176	168	+	Insertion	0	168	2:2319733-2319901:+	between_alignments	intergenic	TRNAS-GGA(dist=1388411),PLEKHB2(dist=121628)
2	134363147	134363643	Assemblytics_b_6175	9898	+	Tandem_expansion	-496	9402	2:2284752-2294154:+	between_alignments	intergenic	TRNAS-GGA(dist=1413523),PLEKHB2(dist=96021)
2	134369986	134369998	Assemblytics_b_6174	1958	+	Insertion	-12	1946	2:2275955-2277901:+	between_alignments	intergenic	TRNAS-GGA(dist=1420362),PLEKHB2(dist=89666)
2	134455726	134455727	Assemblytics_b_6173	87	+	Tandem_contraction	1	-86	2:2190230-2190316:-	between_alignments	intergenic	TRNAS-GGA(dist=1506102),PLEKHB2(dist=3937)
2	134483923	134484029	Assemblytics_b_6172	855	+	Tandem_expansion	-106	749	2:2161263-2162012:+	between_alignments	intronic	PLEKHB2
2	134975477	134975716	Assemblytics_b_6170	238	+	Deletion	239	1	2:1669993-1669994:+	between_alignments	intergenic	ARHGEF4(dist=34096),AMER3(dist=68367)
2	134979924	134979979	Assemblytics_w_282	55	+	Deletion	55	0	2:1548877-1548877:+	within_alignment	intergenic	ARHGEF4(dist=38543),AMER3(dist=64104)
2	135100821	135101139	Assemblytics_b_6169	513	+	Tandem_expansion	-318	195	2:1544478-1544673:+	between_alignments	intergenic	AMER3(dist=47979),PTPN18(dist=92016)
2	135112650	135115203	Assemblytics_b_6168	1475	+	Repeat_contraction	2553	1078	2:1531568-1532646:+	between_alignments	intergenic	AMER3(dist=59808),PTPN18(dist=77952)
2	135137532	135137697	Assemblytics_b_6167	165	+	Deletion	165	0	2:1509291-1509291:+	between_alignments	intergenic	AMER3(dist=84690),PTPN18(dist=55458)
2	135140464	135142050	Assemblytics_b_6166	1576	+	Repeat_expansion	1586	3162	2:1503369-1506531:+	between_alignments	intergenic	AMER3(dist=87622),PTPN18(dist=51105)
2	135600209	135600260	Assemblytics_w_283	51	+	Deletion	51	0	2:1433986-1433986:+	within_alignment	intergenic	NIPA1(dist=31465),LOC102186637(dist=3200)
2	135669677	135669876	Assemblytics_b_6165	215	+	Deletion	199	-16	2:976087-976103:-	between_alignments	intronic	LOC102186637
2	135930819	135930949	Assemblytics_b_6164	789	+	Repeat_expansion	130	919	2:714376-715295:+	between_alignments	intronic	OCA2
2	136071358	136083228	Assemblytics_b_6163	502	+	Repeat_contraction	11870	11368	2:562590-573958:+	between_alignments	intronic	OCA2
2	136269636	136275702	Assemblytics_b_6162	3980	+	Repeat_expansion	6066	10046	2:366216-376262:+	between_alignments	intergenic	OCA2(dist=52412),LGSN(dist=55269)
2	136345421	136346497	Assemblytics_b_6161	1078	+	Deletion	1076	-2	2:296507-296509:-	between_alignments	intronic	LGSN
3	14610	23733	Assemblytics_b_10858	9114	+	Deletion	9123	9	3:23227551-23227560:+	between_alignments	intergenic	NONE(dist=NONE),TRNAY-GUA(dist=13077)
3	158222	159697	Assemblytics_b_10809	1484	+	Deletion	1475	-9	3:17815098-17815107:-	between_alignments	intergenic	TRNAY-GUA(dist=121341),LOC108633801(dist=88365)
3	170370	170586	Assemblytics_b_10808	224	+	Deletion	216	-8	3:17804460-17804468:-	between_alignments	intergenic	TRNAY-GUA(dist=133489),LOC108633801(dist=77476)
3	290870	299937	Assemblytics_b_10807	9184	+	Tandem_contraction	9067	-117	3:17684253-17684370:-	between_alignments	intergenic	LOC102182746(dist=18723),LOC108633807(dist=37656)
3	354470	358768	Assemblytics_b_11371	633	+	Repeat_expansion	4298	4931	3:121600112-121605043:+	between_alignments	exonic	ING5
3	413066	413140	Assemblytics_w_284	74	+	Deletion	74	0	3:121572927-121572927:+	within_alignment	intronic	THAP4
3	440331	440354	Assemblytics_b_11370	52	+	Deletion	23	-29	3:121518630-121518659:-	between_alignments	intergenic	THAP4(dist=5461),BOK(dist=3235)
3	541981	542488	Assemblytics_b_11369	484	+	Deletion	507	23	3:121417062-121417085:+	between_alignments	intronic	FARP2
3	547877	547879	Assemblytics_b_11368	197	+	Insertion	2	199	3:121411609-121411808:+	between_alignments	intronic	FARP2
3	567514	567515	Assemblytics_b_11367	126	+	Insertion	1	127	3:121391864-121391991:+	between_alignments	intronic	FARP2
3	595903	599040	Assemblytics_b_11366	130	+	Repeat_expansion	3137	3267	3:121360234-121363501:+	between_alignments	exonic	2020-09-02
3	609859	609901	Assemblytics_b_11365	101	+	Tandem_contraction	-42	-143	3:121349344-121349487:-	between_alignments	intronic	2020-09-02
3	658964	659092	Assemblytics_b_11364	402	+	Tandem_expansion	-128	274	3:121299989-121300263:+	between_alignments	intronic	HDLBP
3	743303	744825	Assemblytics_b_11363	1675	+	Tandem_contraction	1522	-153	3:121215857-121216010:-	between_alignments	intronic	PASK
3	792597	792923	Assemblytics_b_11362	441	+	Tandem_expansion	-326	115	3:121167843-121167958:+	between_alignments	exonic	SNED1
3	813314	813414	Assemblytics_b_11361	284	+	Tandem_expansion	-100	184	3:121146772-121146956:+	between_alignments	intronic	SNED1
3	852697	853234	Assemblytics_b_11359	475	+	Tandem_expansion	-537	-62	3:121106821-121106883:-	between_alignments	intergenic	SNED1(dist=1414),CROCC2(dist=15568)
3	867456	867457	Assemblytics_b_11358	119	+	Insertion	0	119	3:121092028-121092147:+	between_alignments	intergenic	SNED1(dist=16173),CROCC2(dist=1345)
3	874418	874518	Assemblytics_b_11357	100	+	Deletion	100	0	3:121085066-121085066:+	between_alignments	intronic	CROCC2
3	886280	886330	Assemblytics_w_285	50	+	Deletion	50	0	3:121068083-121068083:+	within_alignment	intronic	CROCC2
3	899846	899907	Assemblytics_w_286	61	+	Deletion	61	0	3:121081568-121081568:+	within_alignment	intronic	CROCC2
3	952942	955217	Assemblytics_b_11355	1917	+	Tandem_expansion	-2275	-358	3:121004672-121005030:-	between_alignments	intronic	AGXT
3	963409	964183	Assemblytics_b_11354	346	+	Tandem_expansion	-774	-428	3:120993810-120994238:-	between_alignments	intergenic	AGXT(dist=2710),KIF1A(dist=26234)
3	1040804	1040804	Assemblytics_w_287	73	+	Insertion	0	73	3:120895544-120895617:+	within_alignment	intronic	KIF1A
3	1042880	1042995	Assemblytics_b_11352	62	+	Tandem_contraction	-115	-177	3:120879994-120880171:-	between_alignments	intronic	KIF1A
3	1071975	1072026	Assemblytics_w_288	51	+	Deletion	51	0	3:120828720-120828720:+	within_alignment	intergenic	LOC108633854(dist=10369),GPR35(dist=1318)
3	1159995	1160110	Assemblytics_b_11349	73	+	Repeat_expansion	115	188	3:120763000-120763188:+	between_alignments	intronic	ANKMY1
3	1242720	1243118	Assemblytics_b_11348	66	+	Tandem_expansion	-398	-332	3:120679916-120680248:-	between_alignments	intergenic	GPC1(dist=24203),OTOS(dist=170600)
3	1270261	1270549	Assemblytics_b_11347	185	+	Repeat_contraction	288	103	3:120652649-120652752:+	between_alignments	intergenic	GPC1(dist=51744),OTOS(dist=143169)
3	1293862	1293958	Assemblytics_b_11346	214	+	Tandem_expansion	-96	118	3:120629170-120629288:+	between_alignments	intergenic	GPC1(dist=75345),OTOS(dist=119760)
3	1712695	1712804	Assemblytics_b_11345	220	+	Tandem_contraction	-109	-329	3:120210324-120210653:-	between_alignments	intergenic	LOC102182754(dist=14958),LOC102182470(dist=25200)
3	1758468	1758604	Assemblytics_b_11344	136	+	Deletion	136	0	3:120164908-120164908:+	between_alignments	upstream	LOC102182191
3	1773093	1773912	Assemblytics_b_11343	331	+	Tandem_expansion	-819	-488	3:120149628-120150116:-	between_alignments	intronic	NDUFA10
3	1815464	1815729	Assemblytics_b_11341	202	+	Tandem_contraction	-265	-467	3:120107558-120108025:-	between_alignments	intergenic	NDUFA10(dist=8695),HDAC4(dist=387106)
3	1834888	1834888	Assemblytics_w_289	66	+	Insertion	0	66	3:120077870-120077936:+	within_alignment	intergenic	NDUFA10(dist=28119),HDAC4(dist=367947)
3	1864727	1864910	Assemblytics_b_11340	108	+	Tandem_contraction	-183	-291	3:120058467-120058758:-	between_alignments	intergenic	NDUFA10(dist=57958),HDAC4(dist=337925)
3	1876195	1876195	Assemblytics_w_290	64	+	Insertion	0	64	3:120000354-120000418:+	within_alignment	intergenic	NDUFA10(dist=69426),HDAC4(dist=326640)
3	1934491	1934641	Assemblytics_b_11339	1768	+	Tandem_contraction	-150	-1918	3:119988889-119990807:-	between_alignments	intergenic	NDUFA10(dist=127722),HDAC4(dist=268194)
3	2002634	2002642	Assemblytics_b_11338	108	+	Insertion	8	116	3:119922533-119922649:+	between_alignments	intergenic	NDUFA10(dist=195865),HDAC4(dist=200193)
3	2046183	2046278	Assemblytics_b_11337	94	+	Deletion	95	1	3:119878945-119878946:+	between_alignments	intergenic	NDUFA10(dist=239414),HDAC4(dist=156557)
3	2073787	2090968	Assemblytics_b_11336	268	+	Repeat_contraction	17181	16913	3:119834556-119851469:+	between_alignments	intergenic	NDUFA10(dist=267018),HDAC4(dist=111867)
3	2143776	2143776	Assemblytics_w_291	74	+	Insertion	0	74	3:119739673-119739747:+	within_alignment	intergenic	NDUFA10(dist=337007),HDAC4(dist=59059)
3	2178712	2178712	Assemblytics_w_292	62	+	Insertion	0	62	3:119774628-119774690:+	within_alignment	intergenic	NDUFA10(dist=371943),HDAC4(dist=24123)
3	2238602	2238634	Assemblytics_b_11335	411	+	Tandem_contraction	32	-379	3:119686948-119687327:-	between_alignments	intronic	HDAC4
3	2258984	2261665	Assemblytics_b_11334	109	+	Repeat_expansion	2681	2790	3:119664141-119666931:+	between_alignments	intronic	HDAC4
3	2313524	2314214	Assemblytics_b_11333	246	+	Tandem_expansion	-690	-444	3:119611628-119612072:-	between_alignments	intronic	HDAC4
3	2352677	2352677	Assemblytics_w_293	60	+	Insertion	0	60	3:119556271-119556331:+	within_alignment	intronic	HDAC4
3	2408503	2408574	Assemblytics_b_11332	75	+	Tandem_expansion	-71	4	3:119517110-119517114:+	between_alignments	intronic	HDAC4
3	2414881	2414932	Assemblytics_w_294	51	+	Deletion	51	0	3:119460684-119460684:+	within_alignment	intronic	HDAC4
3	2415267	2415348	Assemblytics_w_295	81	+	Deletion	81	0	3:119461019-119461019:+	within_alignment	intronic	HDAC4
3	2451240	2451240	Assemblytics_w_296	66	+	Insertion	0	66	3:119496885-119496951:+	within_alignment	intronic	HDAC4
3	2469504	2471353	Assemblytics_b_11331	4782	+	Tandem_expansion	-1849	2933	3:119451375-119454308:+	between_alignments	intronic	HDAC4
3	2576457	2577124	Assemblytics_b_11330	900	+	Tandem_contraction	-667	-1567	3:119343595-119345162:-	between_alignments	intergenic	HDAC4(dist=80293),TWIST2(dist=37746)
3	2845666	2846075	Assemblytics_b_11329	57	+	Tandem_contraction	-409	-466	3:119075460-119075926:-	between_alignments	intergenic	TWIST2(dist=177312),ASB1(dist=138910)
3	2909720	2915049	Assemblytics_b_11328	392	+	Repeat_contraction	5329	4937	3:119007003-119011940:+	between_alignments	intergenic	TWIST2(dist=241366),ASB1(dist=69936)
3	3100118	3100119	Assemblytics_b_11327	133	+	Insertion	0	133	3:118821807-118821940:+	between_alignments	intergenic	TRAF3IP1(dist=11795),PER2(dist=32784)
3	3145388	3145467	Assemblytics_w_297	79	+	Deletion	79	0	3:118801658-118801658:+	within_alignment	intronic	PER2
3	3165576	3165679	Assemblytics_b_11326	103	+	Deletion	103	0	3:118756373-118756373:+	between_alignments	intronic	PER2
3	3252007	3260385	Assemblytics_b_11325	399	+	Repeat_contraction	8378	7979	3:118662043-118670022:+	between_alignments	exonic	KLHL30
3	3283437	3283491	Assemblytics_w_298	54	+	Deletion	54	0	3:118490574-118490574:+	within_alignment	intronic	ESPNL
3	3398780	3398780	Assemblytics_w_299	85	+	Insertion	0	85	3:118605849-118605934:+	within_alignment	intergenic	UBE2F(dist=18237),RAMP1(dist=14982)
3	3454893	3455049	Assemblytics_b_11324	116	+	Deletion	156	40	3:118467526-118467566:+	between_alignments	intronic	RAMP1
3	3529816	3529816	Assemblytics_w_300	60	+	Insertion	0	60	3:118401399-118401459:+	within_alignment	intronic	LRRFIP1
3	3609931	3610131	Assemblytics_b_11322	134	+	Tandem_expansion	-200	-66	3:118312338-118312404:-	between_alignments	intronic	LRRFIP1
3	3685732	3685840	Assemblytics_b_11321	106	+	Deletion	108	2	3:118236691-118236693:+	between_alignments	intergenic	TRNAG-CCC(dist=5255),RAB17(dist=9121)
3	3713542	3713637	Assemblytics_b_11320	95	+	Deletion	95	0	3:118209016-118209016:+	between_alignments	intronic	RAB17
3	3739304	3739395	Assemblytics_b_11319	91	+	Tandem_expansion	-91	0	3:118183220-118183220:+	between_alignments	intronic	MLPH
3	3951597	3951850	Assemblytics_b_11318	1746	+	Tandem_expansion	-253	1493	3:117969258-117970751:+	between_alignments	intronic	COL6A3
3	4212775	4216266	Assemblytics_b_11317	302	+	Tandem_contraction	-3491	-3793	3:117704811-117708604:-	between_alignments	intergenic	COPS8(dist=16469),TRNAC-ACA(dist=218656)
3	4325516	4325517	Assemblytics_b_11316	142	+	Insertion	0	142	3:117595977-117596119:+	between_alignments	intergenic	COPS8(dist=129210),TRNAC-ACA(dist=109405)
3	4456698	4466407	Assemblytics_b_11315	96	+	Tandem_expansion	-9709	-9613	3:117455220-117464833:-	between_alignments	intergenic	TRNAC-ACA(dist=21705),LOC102175358(dist=160863)
3	4616287	4616288	Assemblytics_b_11314	494	+	Insertion	0	494	3:117304608-117305102:+	between_alignments	intergenic	TRNAC-ACA(dist=181294),LOC102175358(dist=10982)
3	4733457	4733457	Assemblytics_w_301	59	+	Insertion	0	59	3:116891246-116891305:+	within_alignment	intergenic	ACKR3(dist=2593),IQCA1(dist=54617)
3	5147007	5147519	Assemblytics_b_11313	693	+	Tandem_contraction	512	-181	3:116774161-116774342:-	between_alignments	intergenic	GBX2(dist=29353),AGAP1(dist=12810)
3	5398884	5398958	Assemblytics_w_302	74	+	Deletion	74	0	3:116724432-116724432:+	within_alignment	intronic	AGAP1
3	5448922	5448923	Assemblytics_b_11312	428	+	Insertion	0	428	3:116472883-116473311:+	between_alignments	intronic	AGAP1
3	5632316	5632357	Assemblytics_b_11311	60	+	Tandem_contraction	-41	-101	3:116289475-116289576:-	between_alignments	intronic	AGAP1
3	5651432	5651433	Assemblytics_b_11310	198	+	Insertion	0	198	3:116270264-116270462:+	between_alignments	intronic	AGAP1
3	5668760	5669330	Assemblytics_b_11309	758	+	Tandem_contraction	570	-188	3:116252932-116253120:-	between_alignments	intronic	AGAP1
3	5996758	5996828	Assemblytics_b_11308	70	+	Tandem_expansion	-70	0	3:115925705-115925705:+	between_alignments	intergenic	AGAP1(dist=264627),SH3BP4(dist=152771)
3	6012357	6012856	Assemblytics_b_11307	168	+	Tandem_contraction	-499	-667	3:115909612-115910279:-	between_alignments	intergenic	AGAP1(dist=280226),SH3BP4(dist=136743)
3	6044667	6046073	Assemblytics_b_11306	670	+	Repeat_expansion	1406	2076	3:115875897-115877973:+	between_alignments	intergenic	AGAP1(dist=312536),SH3BP4(dist=103526)
3	6063852	6063852	Assemblytics_w_303	74	+	Insertion	0	74	3:115505453-115505527:+	within_alignment	intergenic	AGAP1(dist=331721),SH3BP4(dist=85747)
3	6434662	6443815	Assemblytics_b_11305	78	+	Repeat_contraction	9153	9075	3:115478606-115487681:+	between_alignments	intergenic	SH3BP4(dist=185365),ARL4C(dist=228375)
3	6557692	6557927	Assemblytics_b_11304	119	+	Tandem_expansion	-235	-116	3:115364563-115364679:-	between_alignments	intergenic	SH3BP4(dist=308395),ARL4C(dist=114263)
3	6577249	6577249	Assemblytics_w_304	56	+	Insertion	0	56	3:115285643-115285699:+	within_alignment	intergenic	SH3BP4(dist=327952),ARL4C(dist=94941)
3	6656309	6656395	Assemblytics_b_11303	304	+	Tandem_contraction	-86	-390	3:115266082-115266472:-	between_alignments	intergenic	SH3BP4(dist=407012),ARL4C(dist=15795)
3	7067287	7067288	Assemblytics_b_11302	100	+	Insertion	0	100	3:114855649-114855749:+	between_alignments	intronic	SPP2
3	7161579	7161582	Assemblytics_b_11301	132	+	Insertion	-3	129	3:114761239-114761368:+	between_alignments	intronic	TRPM8
3	7179343	7179355	Assemblytics_b_11300	577	+	Insertion	-12	565	3:114742945-114743510:+	between_alignments	intronic	TRPM8
3	7214232	7214240	Assemblytics_b_11299	84	+	Insertion	-8	76	3:114707996-114708072:+	between_alignments	intergenic	TRPM8(dist=5800),HJURP(dist=39557)
3	7301190	7301190	Assemblytics_w_305	75	+	Insertion	0	75	3:114673325-114673400:+	within_alignment	intronic	MROH2A
3	7335785	7335786	Assemblytics_b_11298	392	+	Insertion	1	393	3:114585958-114586351:+	between_alignments	intronic	MROH2A
3	7351266	7351342	Assemblytics_w_306	76	+	Deletion	76	0	3:114365178-114365178:+	within_alignment	intergenic	MROH2A(dist=5286),LOC102190288(dist=2663)
3	7572155	7572157	Assemblytics_b_11297	472	+	Insertion	-2	470	3:114349220-114349690:+	between_alignments	intronic	USP40
3	7639063	7639064	Assemblytics_b_11296	5549	+	Tandem_contraction	-1	-5550	3:114282349-114287899:-	between_alignments	intronic	DGKD
3	7667010	7667390	Assemblytics_b_11295	142	+	Tandem_expansion	-380	-238	3:114259645-114259883:-	between_alignments	intronic	DGKD
3	7715472	7715524	Assemblytics_b_11294	282	+	Tandem_expansion	-52	230	3:114211155-114211385:+	between_alignments	intronic	DGKD
3	7849583	7849586	Assemblytics_b_11293	7493	+	Insertion	-3	7490	3:114069696-114077186:+	between_alignments	intergenic	ATG16L1(dist=11077),INPP5D(dist=28357)
3	8071996	8071997	Assemblytics_b_11291	168	+	Insertion	0	168	3:113847120-113847288:+	between_alignments	downstream	LOC102177135
3	8183984	8183985	Assemblytics_b_11290	108	+	Insertion	0	108	3:113735123-113735231:+	between_alignments	intronic	NGEF
3	8441660	8441900	Assemblytics_b_11288	236	+	Deletion	240	4	3:113477558-113477562:+	between_alignments	intergenic	EFHD1(dist=25979),ZSCAN20(dist=30054)
3	8555450	8555554	Assemblytics_b_11287	104	+	Deletion	104	0	3:113364104-113364104:+	between_alignments	intronic	CSMD2
3	8718385	8718386	Assemblytics_b_11286	241	+	Insertion	0	241	3:113201141-113201382:+	between_alignments	intronic	CSMD2
3	8795974	8796130	Assemblytics_b_11285	306	+	Tandem_expansion	-156	150	3:113123294-113123444:+	between_alignments	intronic	CSMD2
3	8898278	8898279	Assemblytics_b_11284	100	+	Insertion	0	100	3:113020910-113021010:+	between_alignments	intronic	CSMD2
3	9088790	9089027	Assemblytics_b_11283	377	+	Tandem_expansion	-237	140	3:112830232-112830372:+	between_alignments	intronic	CSMD2
3	9140806	9141561	Assemblytics_b_11282	905	+	Tandem_contraction	755	-150	3:112778217-112778367:-	between_alignments	intergenic	CSMD2(dist=5726),C3H1orf94(dist=77358)
3	9309492	9309640	Assemblytics_b_11281	147	+	Deletion	148	1	3:112610679-112610680:+	between_alignments	intergenic	C3H1orf94(dist=47029),GJB5(dist=579326)
3	9595252	9595299	Assemblytics_b_11280	77	+	Insertion	-47	30	3:112325107-112325137:+	between_alignments	intergenic	C3H1orf94(dist=332789),GJB5(dist=293667)
3	9605438	9606341	Assemblytics_b_11279	850	+	Repeat_contraction	903	53	3:112314871-112314924:+	between_alignments	intergenic	C3H1orf94(dist=342975),GJB5(dist=282625)
3	9666348	9666461	Assemblytics_b_11278	113	+	Deletion	113	0	3:112254904-112254904:+	between_alignments	intergenic	C3H1orf94(dist=403885),GJB5(dist=222505)
3	9924323	9924323	Assemblytics_w_307	56	+	Insertion	0	56	3:111640607-111640663:+	within_alignment	intergenic	GJB3(dist=1629),GJA4(dist=8256)
3	10538736	10538757	Assemblytics_b_11277	129	+	Tandem_contraction	-21	-150	3:111382957-111383107:-	between_alignments	intronic	KIAA0319L
3	10736856	10736892	Assemblytics_b_11276	575	+	Insertion	-36	539	3:111184475-111185014:+	between_alignments	intergenic	PSMB2(dist=30723),C3H1orf216(dist=29936)
3	10946518	10946561	Assemblytics_b_11275	176	+	Tandem_contraction	43	-133	3:110974868-110975001:-	between_alignments	intronic	AGO1
3	11210167	11210174	Assemblytics_b_11274	354	+	Insertion	7	361	3:110711182-110711543:+	between_alignments	intronic	THRAP3
3	11448920	11448972	Assemblytics_w_308	52	+	Deletion	52	0	3:110702073-110702073:+	within_alignment	intergenic	CSF3R(dist=40347),GRIK3(dist=286445)
3	11457458	11458068	Assemblytics_b_11273	543	+	Tandem_contraction	-610	-1153	3:110463537-110464690:-	between_alignments	intergenic	CSF3R(dist=48885),GRIK3(dist=277349)
3	11511059	11511119	Assemblytics_w_309	60	+	Deletion	60	0	3:109836163-109836163:+	within_alignment	intergenic	CSF3R(dist=102486),GRIK3(dist=224298)
3	12252187	12252237	Assemblytics_w_310	50	+	Deletion	50	0	3:109756430-109756430:+	within_alignment	intergenic	GRIK3(dist=274111),ZC3H12A(dist=144932)
3	12318487	12322071	Assemblytics_b_11270	7163	+	Tandem_expansion	-3584	3579	3:109597047-109600626:+	between_alignments	intergenic	GRIK3(dist=340411),ZC3H12A(dist=75098)
3	12388370	12391082	Assemblytics_b_11269	264	+	Repeat_expansion	2712	2976	3:109524210-109527186:+	between_alignments	intergenic	GRIK3(dist=410294),ZC3H12A(dist=6087)
3	12480876	12481090	Assemblytics_b_11268	119	+	Tandem_expansion	-214	-95	3:109434221-109434316:-	between_alignments	intronic	GNL2
3	12494678	12494678	Assemblytics_w_311	57	+	Insertion	0	57	3:109296251-109296308:+	within_alignment	intronic	GNL2
3	12506460	12506523	Assemblytics_w_312	63	+	Deletion	63	0	3:109308084-109308084:+	within_alignment	intergenic	GNL2(dist=2814),RSPO1(dist=12679)
3	12632766	12632794	Assemblytics_b_11267	287	+	Tandem_contraction	28	-259	3:109282452-109282711:-	between_alignments	intronic	EPHA10
3	12783334	12783393	Assemblytics_w_313	59	+	Deletion	59	0	3:109267724-109267724:+	within_alignment	intronic	INPP5B
3	12798407	12798412	Assemblytics_b_11266	60	+	Tandem_contraction	5	-55	3:109117225-109117280:-	between_alignments	upstream	INPP5B
3	13292777	13293676	Assemblytics_b_11265	995	+	Tandem_contraction	899	-96	3:108623203-108623299:-	between_alignments	intergenic	POU3F1(dist=411331),RRAGC(dist=367252)
3	13397085	13397139	Assemblytics_b_11263	72	+	Deletion	54	-18	3:108519963-108519981:-	between_alignments	intergenic	POU3F1(dist=515639),RRAGC(dist=263789)
3	13765533	13771008	Assemblytics_b_11262	1372	+	Repeat_expansion	5475	6847	3:108144954-108151801:+	between_alignments	intergenic	TRNAA-UGC(dist=1095),AKIRIN1(dist=36058)
3	13945564	13947926	Assemblytics_b_11261	134	+	Repeat_expansion	2362	2496	3:107968018-107970514:+	between_alignments	intronic	LOC102169353
3	14241581	14241669	Assemblytics_b_11259	88	+	Deletion	88	0	3:107674560-107674560:+	between_alignments	intronic	BMP8A
3	14500552	14501026	Assemblytics_b_11258	160	+	Repeat_expansion	474	634	3:107415102-107415736:+	between_alignments	intronic	BMP8B
3	14762874	14763013	Assemblytics_b_11257	139	+	Deletion	139	0	3:107153263-107153263:+	between_alignments	intronic	CAP1
3	15241539	15241555	Assemblytics_b_11256	511	+	Insertion	-16	495	3:106674302-106674797:+	between_alignments	intergenic	LOC102185625(dist=34912),RIMS3(dist=8812)
3	15306041	15306046	Assemblytics_b_11255	418	+	Insertion	-5	413	3:106609416-106609829:+	between_alignments	intergenic	RIMS3(dist=10758),NFYC(dist=9358)
3	15746362	15747728	Assemblytics_b_11254	1379	+	Deletion	1366	-13	3:106169205-106169218:-	between_alignments	intronic	SCMH1
3	16223894	16223944	Assemblytics_w_314	50	+	Deletion	50	0	3:106064787-106064787:+	within_alignment	intronic	HIVEP3
3	16328491	16328493	Assemblytics_b_11253	3197	+	Insertion	-2	3195	3:105585384-105588579:+	between_alignments	intronic	HIVEP3
3	16538470	16538470	Assemblytics_w_315	58	+	Insertion	0	58	3:105101513-105101571:+	within_alignment	intronic	HIVEP3
3	16813348	16813716	Assemblytics_b_11251	271	+	Tandem_expansion	-368	-97	3:105074781-105074878:-	between_alignments	intronic	FOXJ3
3	16956753	16957039	Assemblytics_b_11250	286	+	Deletion	286	0	3:104931479-104931479:+	between_alignments	intergenic	FOXJ3(dist=36094),RIMKLA(dist=37072)
3	17365818	17365819	Assemblytics_b_11249	1404	+	Insertion	-1	1403	3:104521432-104522835:+	between_alignments	intergenic	SVBP(dist=13328),ERMAP(dist=7067)
3	17418133	17424628	Assemblytics_b_11248	6925	+	Tandem_contraction	6495	-430	3:104469115-104469545:-	between_alignments	intergenic	ZNF691(dist=26551),LOC102183480(dist=13746)
3	17508467	17508583	Assemblytics_b_11247	144	+	Tandem_expansion	-116	28	3:104385491-104385519:+	between_alignments	intergenic	SLC2A1(dist=36045),LOC102183203(dist=136670)
3	17813681	17813991	Assemblytics_b_11246	321	+	Deletion	310	-11	3:104080322-104080333:-	between_alignments	intergenic	LOC102188761(dist=15478),LOC102190120(dist=10447)
3	17827440	17828611	Assemblytics_b_11245	1173	+	Deletion	1171	-2	3:104066863-104066865:-	between_alignments	intergenic	LOC102190120(dist=2055),LOC102189027(dist=16022)
3	17979866	17980131	Assemblytics_b_11241	266	+	Tandem_expansion	-265	1	3:103913719-103913720:+	between_alignments	intronic	CFAP57
3	18475929	18476001	Assemblytics_w_316	72	+	Deletion	72	0	3:103822808-103822808:+	within_alignment	intronic	ST3GAL3
3	18818618	18818983	Assemblytics_b_11239	584	+	Tandem_contraction	365	-219	3:103075378-103075597:-	between_alignments	intronic	KLF17
3	18886066	18886141	Assemblytics_b_11238	86	+	Deletion	75	-11	3:103008525-103008536:-	between_alignments	intergenic	KLF17(dist=49252),DMAP1(dist=49857)
3	19027406	19027503	Assemblytics_b_11237	79	+	Tandem_contraction	-97	-176	3:102867262-102867438:-	between_alignments	intronic	ERI3
3	19392635	19392636	Assemblytics_b_11236	51	+	Insertion	-1	50	3:102502373-102502423:+	between_alignments	intronic	RNF220
3	20288801	20289060	Assemblytics_b_11235	140	+	Repeat_contraction	259	119	3:101606345-101606464:+	between_alignments	intronic	NASP
3	20389150	20389187	Assemblytics_b_11233	284	+	Insertion	-37	247	3:101506015-101506262:+	between_alignments	intronic	TMEM69
3	20546599	20546665	Assemblytics_w_317	66	+	Deletion	66	0	3:101429540-101429540:+	within_alignment	intronic	MAST2
3	20623193	20623194	Assemblytics_b_11232	143	+	Insertion	-1	142	3:101271964-101272106:+	between_alignments	intronic	MAST2
3	21113761	21114111	Assemblytics_b_11231	317	+	Deletion	350	33	3:100781513-100781546:+	between_alignments	intergenic	LOC102175263(dist=32474),DMBX1(dist=28551)
3	21400384	21400551	Assemblytics_b_11230	168	+	Deletion	167	-1	3:100495228-100495229:-	between_alignments	intergenic	EFCAB14(dist=53783),LOC102172960(dist=15785)
3	21521830	21522514	Assemblytics_b_11229	4218	+	Tandem_expansion	-684	3534	3:100369767-100373301:+	between_alignments	intergenic	LOC102181495(dist=8654),LOC102170311(dist=46789)
3	21588506	21588533	Assemblytics_b_11228	60	+	Deletion	27	-33	3:100303103-100303136:-	between_alignments	intergenic	LOC102170311(dist=18775),LOC102168409(dist=12210)
3	21605313	21605337	Assemblytics_b_11226	241	+	Insertion	24	265	3:100247789-100248054:+	between_alignments	intronic	LOC102168409
3	21636002	21636069	Assemblytics_b_11225	79	+	Deletion	67	-12	3:100217183-100217195:-	between_alignments	intergenic	LOC102168409(dist=22880),LOC102174619(dist=19945)
3	21787485	21788605	Assemblytics_b_11224	878	+	Tandem_expansion	-1120	-242	3:100064621-100064863:-	between_alignments	intergenic	PDZK1IP1(dist=4658),TAL1(dist=14391)
3	22168920	22169053	Assemblytics_b_11223	132	+	Tandem_expansion	-133	-1	3:99683410-99683411:-	between_alignments	intergenic	FOXD2(dist=175369),TRABD2B(dist=155151)
3	22340596	22348709	Assemblytics_b_11222	1248	+	Repeat_expansion	8113	9361	3:99502487-99511848:+	between_alignments	intronic	TRABD2B
3	22691062	22691275	Assemblytics_b_11221	230	+	Repeat_expansion	213	443	3:99159859-99160302:+	between_alignments	intergenic	TRABD2B(dist=145818),LOC102190926(dist=41063)
3	22769240	22769537	Assemblytics_b_11220	1443	+	Tandem_contraction	-297	-1740	3:99081564-99083304:-	between_alignments	intergenic	LOC102190926(dist=12363),LOC102190657(dist=17650)
3	23075318	23075430	Assemblytics_b_11218	123	+	Deletion	112	-11	3:98794830-98794841:-	between_alignments	intergenic	SPATA6(dist=26920),LOC106501960(dist=28273)
3	23196708	23196829	Assemblytics_b_11217	118	+	Deletion	121	3	3:98673520-98673523:+	between_alignments	intronic	LOC106501960
3	23226591	23226653	Assemblytics_b_11216	62	+	Tandem_expansion	-62	0	3:98643677-98643677:+	between_alignments	intergenic	LOC106501960(dist=4856),BEND5(dist=86981)
3	23612902	23613091	Assemblytics_b_11215	194	+	Deletion	189	-5	3:98257348-98257353:-	between_alignments	intronic	LOC106501971
3	24549438	24549511	Assemblytics_b_11214	143	+	Repeat_expansion	73	216	3:97320741-97320957:+	between_alignments	intronic	LOC106501971
3	24567079	24567522	Assemblytics_b_11213	450	+	Deletion	443	-7	3:97303176-97303183:-	between_alignments	intronic	LOC106501971
3	24825900	24826415	Assemblytics_b_11212	558	+	Tandem_expansion	-515	43	3:97044267-97044310:+	between_alignments	intergenic	ELAVL4(dist=51297),DMRTA2(dist=145567)
3	25170606	25170606	Assemblytics_w_318	57	+	Insertion	0	57	3:96899714-96899771:+	within_alignment	intronic	FAF1
3	25315132	25319671	Assemblytics_b_11211	593	+	Repeat_contraction	4539	3946	3:96551072-96555018:+	between_alignments	intronic	FAF1
3	25494825	25494842	Assemblytics_b_11209	90	+	Tandem_contraction	17	-73	3:96365691-96365764:-	between_alignments	intergenic	CDKN2C(dist=9325),C3H1orf185(dist=126082)
3	25640015	25640076	Assemblytics_b_11208	59	+	Tandem_expansion	-61	-2	3:96220491-96220493:-	between_alignments	intronic	C3H1orf185
3	26082429	26082443	Assemblytics_b_11207	136	+	Insertion	-14	122	3:95778059-95778181:+	between_alignments	intergenic	EPS15(dist=84362),OSBPL9(dist=15415)
3	26368372	26368374	Assemblytics_b_11206	64	+	Tandem_contraction	2	-62	3:95492197-95492259:-	between_alignments	intronic	NRDC
3	26487106	26487120	Assemblytics_b_11205	268	+	Insertion	-14	254	3:95373252-95373506:+	between_alignments	intronic	RAB3B
3	26583196	26583200	Assemblytics_b_11204	59	+	Insertion	-4	55	3:95277086-95277141:+	between_alignments	intergenic	BTF3L4(dist=13939),ZFYVE9(dist=33402)
3	27060480	27060625	Assemblytics_b_11202	148	+	Deletion	145	-3	3:94799798-94799801:-	between_alignments	intronic	ZCCHC11
3	27313322	27313374	Assemblytics_w_319	52	+	Deletion	52	0	3:94572638-94572638:+	within_alignment	intronic	LOC102183200
3	27540473	27540486	Assemblytics_b_11201	1252	+	Insertion	-13	1239	3:94318744-94319983:+	between_alignments	intronic	SCP2
3	27915898	27917598	Assemblytics_b_11199	292	+	Repeat_expansion	1700	1992	3:93941159-93943151:+	between_alignments	intergenic	LRP8(dist=14613),DMRTB1(dist=102961)
3	27958641	27961759	Assemblytics_b_11198	614	+	Repeat_expansion	3118	3732	3:93896344-93900076:+	between_alignments	intergenic	LRP8(dist=57356),DMRTB1(dist=58800)
3	27968653	27968654	Assemblytics_b_11197	345	+	Insertion	0	345	3:93889108-93889453:+	between_alignments	intergenic	LRP8(dist=67368),DMRTB1(dist=51905)
3	28209064	28209338	Assemblytics_b_11196	216	+	Repeat_contraction	274	58	3:93648703-93648761:+	between_alignments	intronic	GLIS1
3	28262701	28265758	Assemblytics_b_11195	2295	+	Tandem_expansion	-3057	-762	3:93592330-93593092:-	between_alignments	intronic	GLIS1
3	28413712	28413783	Assemblytics_w_320	71	+	Deletion	71	0	3:93321949-93321949:+	within_alignment	intergenic	NDC1(dist=12543),YIPF1(dist=1229)
3	28684249	28684902	Assemblytics_b_11194	766	+	Tandem_expansion	-653	113	3:93170710-93170823:+	between_alignments	intergenic	TCEANC2(dist=22436),CDCP2(dist=11000)
3	29283511	29283521	Assemblytics_b_11193	744	+	Insertion	10	754	3:92570592-92571346:+	between_alignments	intronic	TTC22
3	29300750	29300893	Assemblytics_b_11192	143	+	Deletion	143	0	3:92553340-92553340:+	between_alignments	intronic	LEXM
3	30125753	30125773	Assemblytics_b_11189	50	+	Deletion	20	-30	3:91728459-91728489:-	between_alignments	intergenic	USP24(dist=481941),TRNAY-AUA(dist=177652)
3	30281543	30284051	Assemblytics_b_11188	2520	+	Deletion	2508	-12	3:91572753-91572765:-	between_alignments	intergenic	USP24(dist=637731),TRNAY-AUA(dist=19374)
3	30314656	30314662	Assemblytics_b_11187	7936	+	Insertion	-6	7930	3:91534240-91542170:+	between_alignments	intergenic	TRNAY-AUA(dist=11160),TRNAW-CCA(dist=728159)
3	30381298	30381299	Assemblytics_b_11186	1411	+	Insertion	0	1411	3:91466228-91467639:+	between_alignments	intergenic	TRNAY-AUA(dist=77802),TRNAW-CCA(dist=661522)
3	30480911	30480912	Assemblytics_b_11185	1103	+	Insertion	1	1104	3:91365580-91366684:+	between_alignments	intergenic	TRNAY-AUA(dist=177415),TRNAW-CCA(dist=561909)
3	30748867	30748870	Assemblytics_b_11184	160	+	Insertion	3	163	3:91097633-91097796:+	between_alignments	intergenic	TRNAY-AUA(dist=445371),TRNAW-CCA(dist=293951)
3	31711891	31711891	Assemblytics_w_321	52	+	Insertion	0	52	3:90893491-90893543:+	within_alignment	intronic	DAB1
3	31915954	31916195	Assemblytics_b_11183	242	+	Deletion	241	-1	3:89930825-89930826:-	between_alignments	intronic	DAB1
3	32086563	32087090	Assemblytics_b_11182	529	+	Deletion	527	-2	3:89760383-89760385:-	between_alignments	intronic	DAB1
3	32677849	32678051	Assemblytics_b_11181	215	+	Deletion	202	-13	3:89170100-89170113:-	between_alignments	intergenic	TRNAC-ACA(dist=161225),OMA1(dist=577204)
3	33799789	33799903	Assemblytics_b_11180	116	+	Deletion	114	-2	3:88048948-88048950:-	between_alignments	intergenic	TRNAG-CCC(dist=185505),FGGY(dist=283543)
3	33997032	33997034	Assemblytics_b_11179	141	+	Insertion	2	143	3:87851665-87851808:+	between_alignments	intergenic	TRNAG-CCC(dist=382748),FGGY(dist=86412)
3	34102353	34102523	Assemblytics_b_11178	170	+	Deletion	170	0	3:87746430-87746430:+	between_alignments	intronic	FGGY
3	34552351	34552353	Assemblytics_b_11177	156	+	Insertion	2	158	3:87296598-87296756:+	between_alignments	intronic	FGGY
3	34985485	34985486	Assemblytics_b_11176	52	+	Tandem_contraction	1	-51	3:86863695-86863746:-	between_alignments	upstream	LOC102190572
3	35070595	35070595	Assemblytics_w_322	75	+	Insertion	0	75	3:86240059-86240134:+	within_alignment	intronic	C3H1orf87
3	35694451	35703800	Assemblytics_b_11175	1509	+	Repeat_contraction	9349	7840	3:86147155-86154995:+	between_alignments	intergenic	C3H1orf87(dist=570885),NFIA(dist=546359)
3	36559989	36560045	Assemblytics_b_11174	66	+	Deletion	56	-10	3:85291279-85291289:-	between_alignments	intronic	NFIA
3	36993257	36994098	Assemblytics_b_11173	841	+	Deletion	841	0	3:84858164-84858164:+	between_alignments	intronic	PATJ
3	37034373	37034373	Assemblytics_w_323	57	+	Insertion	0	57	3:84592701-84592758:+	within_alignment	intronic	PATJ
3	37037042	37037042	Assemblytics_w_324	57	+	Insertion	0	57	3:84595428-84595485:+	within_alignment	intronic	PATJ
3	37299916	37299931	Assemblytics_b_11172	2892	+	Insertion	-15	2877	3:84549569-84552446:+	between_alignments	intergenic	PATJ(dist=13183),KANK4(dist=293466)
3	37468353	37472996	Assemblytics_b_11168	81	+	Repeat_contraction	4643	4562	3:84354649-84359211:+	between_alignments	intergenic	PATJ(dist=181620),KANK4(dist=120401)
3	37476311	37481866	Assemblytics_b_11167	2920	+	Repeat_contraction	5555	2635	3:84348660-84351295:+	between_alignments	intergenic	PATJ(dist=189578),KANK4(dist=111531)
3	37509101	37509104	Assemblytics_b_11166	1062	+	Insertion	-3	1059	3:84320390-84321449:+	between_alignments	intergenic	PATJ(dist=222368),KANK4(dist=84293)
3	38104548	38105950	Assemblytics_b_11165	1414	+	Deletion	1402	-12	3:83725372-83725384:-	between_alignments	intronic	ATG4C
3	38405185	38405187	Assemblytics_b_11164	122	+	Insertion	-2	120	3:83426232-83426352:+	between_alignments	intergenic	ATG4C(dist=235890),FOXD3(dist=276760)
3	38639675	38639678	Assemblytics_b_11163	352	+	Insertion	-3	349	3:83191536-83191885:+	between_alignments	intergenic	ATG4C(dist=470380),FOXD3(dist=42269)
3	38769647	38769650	Assemblytics_b_11162	57	+	Insertion	-3	54	3:83061617-83061671:+	between_alignments	intronic	ALG6
3	38845588	38845599	Assemblytics_b_11161	410	+	Insertion	-11	399	3:82985263-82985662:+	between_alignments	intronic	ITGB3BP
3	39025379	39025441	Assemblytics_b_11159	76	+	Tandem_contraction	-62	-138	3:82805532-82805670:-	between_alignments	intergenic	PGM1(dist=16602),ROR1(dist=89801)
3	39328628	39328996	Assemblytics_b_11158	373	+	Deletion	368	-5	3:82502539-82502544:-	between_alignments	intronic	ROR1
3	39413342	39413633	Assemblytics_b_11157	290	+	Deletion	291	1	3:82418220-82418221:+	between_alignments	intronic	ROR1
3	40040627	40040712	Assemblytics_w_325	85	+	Deletion	85	0	3:82280660-82280660:+	within_alignment	intronic	CACHD1
3	40178387	40178590	Assemblytics_b_11156	204	+	Deletion	203	-1	3:81654014-81654015:-	between_alignments	intergenic	CACHD1(dist=38798),RAVER2(dist=21855)
[truncated: 14,716 more rows]
