# Supplementary material for: A near complete genome for goat genetic and genomic research
Source: Genet Sel Evol. 2021 Sep 10;53:74. doi: 10.1186/s12711-021-00668-5 (PMC8434745; doi:10.1186/s12711-021-00668-5)
Supplement: Supplementary file 5 — Additional file 5: Table S14. List of probes showing SNP positional discrepancy. The data listed the probes that showed SNP positional discrepancy in Saanen_v1 as compared with ARS1. [file 12711_2021_668_MOESM5_ESM.xlsx]

## Sheet: Autosome-diff pos
Table S14. List of probes showing SNP positional discrepancy
id	Saanen-chr	Saanen-pos	ARS1-chr	ARS1-pos	Type
snp2683-scaffold1077-692343	1	19606930	1	10051755	Diff pos
snp42339-scaffold559-14474	1	11161983	1	10121414	Diff pos
snp14079-scaffold1560-51801	1	253875	1	41053350	Diff pos
snp14080-scaffold1560-100946	1	303587	1	41102828	Diff pos
snp14082-scaffold1560-185575	1	389030	1	41188297	Diff pos
snp14083-scaffold1560-228319	1	432289	1	41231606	Diff pos
snp14084-scaffold1560-297224	1	501435	1	41300818	Diff pos
snp14085-scaffold1560-330454	1	534574	1	41333934	Diff pos
snp14086-scaffold1560-378997	1	584388	1	41383727	Diff pos
snp14087-scaffold1560-412202	1	614609	1	41421847	Diff pos
snp14088-scaffold1560-452762	1	654105	1	41461484	Diff pos
snp14089-scaffold1560-488156	1	689506	1	41496881	Diff pos
snp14090-scaffold1560-516844	1	718084	1	41525458	Diff pos
snp14091-scaffold1560-581464	1	783081	1	41590174	Diff pos
snp14092-scaffold1560-614162	1	815755	1	41622945	Diff pos
snp14094-scaffold1560-721048	1	923863	1	41731107	Diff pos
snp14095-scaffold1560-755958	1	958504	1	41765765	Diff pos
snp14093-scaffold1560-666974	1	965133	1	41772385	Diff pos
snp14096-scaffold1560-786871	1	989847	1	41797117	Diff pos
snp14097-scaffold1560-830197	1	1032975	1	41840238	Diff pos
snp14098-scaffold1560-872326	1	1074996	1	41882235	Diff pos
snp17517-scaffold1811-149253	2	135617482	2	1119190	Diff pos
snp28320-scaffold3010-286613	2	135403560	2	1214172	Diff pos
snp28321-scaffold3010-324016	2	135441638	2	1252615	Diff pos
snp17515-scaffold1811-66577	2	135539415	2	1350722	Diff pos
snp53421-scaffold808-119075	3	17885942	3	87237	Diff pos
snp53420-scaffold808-78061	3	17844540	3	128633	Diff pos
snp53419-scaffold808-43520	3	17810057	3	164779	Diff pos
snp53418-scaffold808-11337	3	17778430	3	196623	Diff pos
snp21604-scaffold2117-19429	3	17740209	3	234850	Diff pos
snp40584-scaffold5193-3644	3	17692262	3	282838	Diff pos
snp15827-scaffold1659-217357	3	120284722	3	1507466	Diff pos
snp2868-scaffold1085-30691	3	120367025	3	1556096	Diff pos
snp17469-scaffold1806-580058	3	120253428	3	1669699	Diff pos
snp7983-scaffold129-897558	3	54295286	3	30020133	Diff pos
snp7984-scaffold129-974102	3	91756823	3	30097401	Diff pos
snp54274-scaffold829-43405	3	84439546	3	37387751	Diff pos
snp15923-scaffold167-1887521	3	84506027	3	37485170	Diff pos
snp48344-scaffold687-49052	3	84310987	3	37518506	Diff pos
snp23943-scaffold2413-27513	3	69939814	3	51708113	Diff pos
snp27711-scaffold2955-32274	3	70044094	3	51826062	Diff pos
snp51552-scaffold7565-4035	3	69862331	3	52014948	Diff pos
snp24534-scaffold2491-10446	3	54651117	3	66351175	Diff pos
snp23429-scaffold2354-4662	3	54732065	3	66382535	Diff pos
snp3257-scaffold1099-84196	3	54599713	3	66402575	Diff pos
snp22146-scaffold2186-4792	3	54391535	3	66494689	Diff pos
snp36791-scaffold4467-7307	3	54497164	3	66505486	Diff pos
snp23430-scaffold2355-9230	3	55271274	3	66536435	Diff pos
snp34865-scaffold4150-19000	3	54447968	3	66570067	Diff pos
snp32416-scaffold3690-484	3	54316321	3	66658041	Diff pos
snp219-scaffold1004-936170	3	54251661	3	66718559	Diff pos
snp23399-scaffold2345-28221	3	21179092	3	99250573	Diff pos
snp36590-scaffold4404-41796	3	21304552	3	101377443	Diff pos
snp24682-scaffold2515-102467	3	21702955	3	101476283	Diff pos
snp47968-scaffold6754-1518	3	21422487	3	101569084	Diff pos
snp47969-scaffold6754-60598	3	21482657	3	101595766	Diff pos
snp37628-scaffold4627-10297	3	21210044	3	101674802	Diff pos
snp50638-scaffold73-3437	3	19046574	3	101741423	Diff pos
snp26811-scaffold2813-23955	3	17301497	3	102879224	Diff pos
snp56472-scaffold89-18785	3	12020952	3	108084233	Diff pos
snp22224-scaffold2196-12660	3	12060413	3	111059029	Diff pos
snp21716-scaffold213-89469	3	8754676	3	111159559	Diff pos
snp21718-scaffold213-161108	3	8820598	3	111233829	Diff pos
snp21719-scaffold213-202813	3	8870310	3	111275816	Diff pos
snp21720-scaffold213-247394	3	8917615	3	111325054	Diff pos
snp21721-scaffold213-310846	3	8982132	3	111389028	Diff pos
snp1517-scaffold1040-25179	3	8657464	3	111459839	Diff pos
snp25859-scaffold2669-26283	4	114683768	4	6238621	Diff pos
snp18275-scaffold1855-155165	4	114980876	4	6347304	Diff pos
snp18276-scaffold1855-227002	4	114909909	4	6418954	Diff pos
snp18278-scaffold1855-315410	4	114817203	4	6509798	Diff pos
snp14992-scaffold1601-30158	4	114254745	4	6603199	Diff pos
snp18280-scaffold1855-396008	4	114733718	4	6618097	Diff pos
snp18715-scaffold1892-30385	4	114482508	4	6869291	Diff pos
snp51549-scaffold756-4476	4	114179370	4	7164755	Diff pos
snp56746-scaffold899-646935	5	57928617	5	57978902	Diff pos
snp56741-scaffold899-438629	5	58132258	5	58047688	Diff pos
snp54510-scaffold8300-12995	5	73127628	5	72951021	Diff pos
snp23885-scaffold2406-35937	5	73077666	5	73014663	Diff pos
snp23886-scaffold2406-87592	5	73130950	5	73049970	Diff pos
snp23884-scaffold2406-7067	5	73048691	5	73151913	Diff pos
snp59671-scaffold988-70076	5	73374460	5	73241971	Diff pos
snp26085-scaffold2710-130224	5	99071532	5	98960892	Diff pos
snp25779-scaffold2657-13001	5	101730813	5	99175789	Diff pos
snp25780-scaffold2657-95926	5	101781021	5	99226053	Diff pos
snp28629-scaffold308-102299	5	100502016	5	99434832	Diff pos
snp28630-scaffold308-144049	5	100460231	5	99476638	Diff pos
snp28631-scaffold308-176452	5	100426924	5	99509933	Diff pos
snp28632-scaffold308-238858	5	100363361	5	99573680	Diff pos
snp28633-scaffold308-274286	5	100326423	5	99610614	Diff pos
snp43869-scaffold593-29555	5	100294561	5	99642510	Diff pos
snp43870-scaffold593-73605	5	100250309	5	99686788	Diff pos
snp43871-scaffold593-110419	5	100213474	5	99723618	Diff pos
snp43872-scaffold593-143027	5	100180922	5	99756163	Diff pos
snp43873-scaffold593-171554	5	100151841	5	99785222	Diff pos
snp43874-scaffold593-205717	5	100117577	5	99819492	Diff pos
snp43875-scaffold593-235883	5	100087506	5	99849530	Diff pos
snp43876-scaffold593-268852	5	100054762	5	99882273	Diff pos
snp43877-scaffold593-324737	5	99998203	5	99938841	Diff pos
snp43878-scaffold593-365263	5	99957395	5	99979645	Diff pos
snp43879-scaffold593-415553	5	99905724	5	100031323	Diff pos
snp43880-scaffold593-459482	5	99861590	5	100075452	Diff pos
snp43881-scaffold593-491049	5	99830609	5	100106444	Diff pos
snp43882-scaffold593-525511	5	99796136	5	100140908	Diff pos
snp43883-scaffold593-555448	5	99766254	5	100170789	Diff pos
snp43885-scaffold593-645533	5	99675137	5	100261940	Diff pos
snp43886-scaffold593-713486	5	99608805	5	100328328	Diff pos
snp43887-scaffold593-777120	5	99542847	5	100394370	Diff pos
snp43888-scaffold593-832260	5	99471072	5	100451811	Diff pos
snp43889-scaffold593-876132	5	99426102	5	100496745	Diff pos
snp43890-scaffold593-961087	5	99341152	5	100581649	Diff pos
snp43892-scaffold593-1042556	5	99251815	5	100670978	Diff pos
snp43893-scaffold593-1071376	5	99224726	5	100698068	Diff pos
snp33478-scaffold3928-3203	5	99162358	5	100760434	Diff pos
snp26217-scaffold2744-48151	5	99111486	5	100762499	Diff pos
snp26218-scaffold2744-90576	5	99150884	5	100771913	Diff pos
snp30883-scaffold3407-14018	5	101618193	5	100897981	Diff pos
snp32015-scaffold3591-15656	5	101646077	5	100925879	Diff pos
snp31513-scaffold3490-6821	5	101486550	5	101041288	Diff pos
snp12300-scaffold1462-102225	5	101419860	5	101107963	Diff pos
snp53179-scaffold80-449962	5	101397591	5	101130227	Diff pos
snp53177-scaffold80-326498	5	101270280	5	101257555	Diff pos
snp53175-scaffold80-216727	5	101161220	5	101366646	Diff pos
snp53174-scaffold80-181775	5	101126148	5	101401688	Diff pos
snp53173-scaffold80-124256	5	101068280	5	101459541	Diff pos
snp35414-scaffold4264-7778	5	100939013	5	101637733	Diff pos
snp3947-scaffold1123-74454	5	101805870	5	101807759	Diff pos
snp3946-scaffold1123-32359	5	101883001	5	101852369	Diff pos
snp21595-scaffold2111-652	5	101341894	5	102007244	Diff pos
snp32737-scaffold3779-5360	5	102006770	5	102052079	Diff pos
snp38296-scaffold4823-356	5	99031170	5	118207981	Diff pos
snp7078-scaffold1262-97958	5	118218256	5	118246438	Diff pos
snp22488-scaffold2225-59940	5	118668923	5	118652325	Diff pos
snp22487-scaffold2225-22166	5	118631472	5	118689843	Diff pos
snp22490-scaffold2225-174369	5	118774310	5	118772593	Diff pos
snp27701-scaffold2951-62362	6	115969078	6	115573662	Diff pos
snp27702-scaffold2951-103715	6	115927641	6	115615131	Diff pos
snp27703-scaffold2951-136707	6	115894409	6	115648298	Diff pos
snp41943-scaffold5476-29681	6	117173315	6	115733830	Diff pos
snp41568-scaffold5407-38072	6	117214745	6	115775310	Diff pos
snp27405-scaffold2914-28547	6	117146402	6	115831561	Diff pos
snp27406-scaffold2914-70136	6	117110592	6	115867377	Diff pos
snp11461-scaffold14176-10263	6	117048608	6	115929420	Diff pos
snp12817-scaffold1495-257613	6	117019150	6	115958780	Diff pos
snp12816-scaffold1495-207957	6	116971055	6	116007013	Diff pos
snp12815-scaffold1495-176012	6	116939112	6	116039968	Diff pos
snp12814-scaffold1495-143648	6	116906319	6	116072762	Diff pos
snp12813-scaffold1495-99146	6	116862744	6	116117057	Diff pos
snp9659-scaffold13458-6636	6	116692792	6	116288205	Diff pos
snp43773-scaffold588-1729470	6	116636014	6	116345452	Diff pos
snp43772-scaffold588-1699055	6	116607525	6	116373942	Diff pos
snp31937-scaffold3576-100910	6	116574243	6	116407319	Diff pos
snp16110-scaffold1698-5528	6	116479626	6	116501794	Diff pos
snp16111-scaffold1698-45986	6	116440494	6	116541002	Diff pos
snp16112-scaffold1698-77702	6	116409243	6	116572235	Diff pos
snp16113-scaffold1698-116152	6	116372732	6	116608885	Diff pos
snp16114-scaffold1698-162293	6	116329049	6	116652595	Diff pos
snp16116-scaffold1698-266267	6	116224994	6	116756704	Diff pos
snp16117-scaffold1698-297420	6	116193649	6	116787989	Diff pos
snp16118-scaffold1698-336990	6	116153230	6	116827997	Diff pos
snp16119-scaffold1698-385782	6	116114753	6	116866391	Diff pos
snp16120-scaffold1698-458655	6	116052224	6	116929335	Diff pos
snp29345-scaffold3166-28105	6	117615572	6	117121073	Diff pos
snp27130-scaffold2895-4311	6	117395297	6	117296452	Diff pos
snp1269-scaffold1033-80655	6	117913113	6	117376330	Diff pos
snp23405-scaffold2347-108771	7	9164961	7	68781119	Diff pos
snp23404-scaffold2347-53834	7	39871010	7	68836236	Diff pos
snp17558-scaffold1816-56836	7	15991032	7	93939742	Diff pos
snp52402-scaffold780-993792	7	12292653	7	94010427	Diff pos
snp52401-scaffold780-941579	7	12349579	7	94067052	Diff pos
snp52400-scaffold780-899707	7	12391587	7	94109059	Diff pos
snp52399-scaffold780-842516	7	12449582	7	94167054	Diff pos
snp52395-scaffold780-659567	7	12633203	7	94350712	Diff pos
snp52394-scaffold780-615065	7	12676223	7	94393288	Diff pos
snp52393-scaffold780-569399	7	12722033	7	94439033	Diff pos
snp52392-scaffold780-539290	7	12752294	7	94469295	Diff pos
snp52391-scaffold780-486380	7	12804986	7	94521926	Diff pos
snp52390-scaffold780-436708	7	12854189	7	94571118	Diff pos
snp52389-scaffold780-399610	7	12891099	7	94608030	Diff pos
snp52388-scaffold780-356747	7	12934379	7	94651324	Diff pos
snp52387-scaffold780-325181	7	12965777	7	94682718	Diff pos
snp52386-scaffold780-288030	7	13003145	7	94719906	Diff pos
snp52385-scaffold780-233917	7	13056545	7	94773358	Diff pos
snp52383-scaffold780-132922	7	13157525	7	94874347	Diff pos
snp52382-scaffold780-94095	7	13196703	7	94913469	Diff pos
snp52381-scaffold780-64783	7	13225967	7	94942349	Diff pos
snp52380-scaffold780-22039	7	13268013	7	94984417	Diff pos
snp19195-scaffold1931-41330	7	13332259	7	95048654	Diff pos
snp19196-scaffold1931-87737	7	13379093	7	95095503	Diff pos
snp19197-scaffold1931-120606	7	13412051	7	95128429	Diff pos
snp19199-scaffold1931-226140	7	13517209	7	95233498	Diff pos
snp19201-scaffold1931-325394	7	13616496	7	95332782	Diff pos
snp19202-scaffold1931-360047	7	13651215	7	95367504	Diff pos
snp19203-scaffold1931-401647	7	13692913	7	95409137	Diff pos
snp19206-scaffold1931-559402	7	13851052	7	95567946	Diff pos
snp19207-scaffold1931-594255	7	13883583	7	95600491	Diff pos
snp19208-scaffold1931-667204	7	13953644	7	95670649	Diff pos
snp23249-scaffold2321-637241	7	14040453	7	95757426	Diff pos
snp23248-scaffold2321-587287	7	14090498	7	95807407	Diff pos
snp23247-scaffold2321-524978	7	14153945	7	95870624	Diff pos
snp23245-scaffold2321-431038	7	14248766	7	95965426	Diff pos
snp23244-scaffold2321-386278	7	14293815	7	96010310	Diff pos
snp23243-scaffold2321-341593	7	14338322	7	96054851	Diff pos
snp23241-scaffold2321-251516	7	14428017	7	96144539	Diff pos
snp23240-scaffold2321-201374	7	14478075	7	96194598	Diff pos
snp23238-scaffold2321-105803	7	14571169	7	96287405	Diff pos
snp15571-scaffold1647-476657	7	9625727	7	96459974	Diff pos
snp15570-scaffold1647-434882	7	9667904	7	96502184	Diff pos
snp15569-scaffold1647-404751	7	9698172	7	96532513	Diff pos
snp15568-scaffold1647-372458	7	9730679	7	96565059	Diff pos
snp15567-scaffold1647-329298	7	9774201	7	96608644	Diff pos
snp15566-scaffold1647-288815	7	9814697	7	96649115	Diff pos
snp15565-scaffold1647-257277	7	9845891	7	96680311	Diff pos
snp15564-scaffold1647-222516	7	9880514	7	96715280	Diff pos
snp15563-scaffold1647-183072	7	9919941	7	96754736	Diff pos
snp15561-scaffold1647-110384	7	9991954	7	96826816	Diff pos
snp15560-scaffold1647-62793	7	10039812	7	96874657	Diff pos
snp15559-scaffold1647-32451	7	10069273	7	96904129	Diff pos
snp15558-scaffold1647-2445	7	10099329	7	96934197	Diff pos
snp36377-scaffold437-74789	7	10173018	7	97007886	Diff pos
snp36378-scaffold437-115865	7	10213871	7	97048774	Diff pos
snp36379-scaffold437-166704	7	10264691	7	97099681	Diff pos
snp36380-scaffold437-201446	7	10299842	7	97134845	Diff pos
snp36381-scaffold437-233260	7	10331415	7	97166371	Diff pos
snp36382-scaffold437-275352	7	10373759	7	97208706	Diff pos
snp36383-scaffold437-336005	7	10434727	7	97269673	Diff pos
snp36384-scaffold437-375889	7	10474909	7	97309857	Diff pos
snp36386-scaffold437-468900	7	10569071	7	97404023	Diff pos
snp36387-scaffold437-501988	7	10601999	7	97436729	Diff pos
snp36388-scaffold437-553976	7	10653916	7	97488676	Diff pos
snp36389-scaffold437-583180	7	10683482	7	97518222	Diff pos
snp36390-scaffold437-639455	7	10739765	7	97574499	Diff pos
snp36391-scaffold437-681011	7	10781324	7	97616042	Diff pos
snp36392-scaffold437-712069	7	10812344	7	97647083	Diff pos
snp36393-scaffold437-749012	7	10849140	7	97683946	Diff pos
snp36395-scaffold437-821109	7	10921108	7	97755919	Diff pos
snp36396-scaffold437-873035	7	10973266	7	97808091	Diff pos
snp36397-scaffold437-942921	7	11043216	7	97878054	Diff pos
snp36398-scaffold437-1016944	7	11114835	7	97949501	Diff pos
snp36399-scaffold437-1062246	7	11158213	7	97992918	Diff pos
snp36400-scaffold437-1110102	7	11205628	7	98040330	Diff pos
snp36401-scaffold437-1157924	7	11251980	7	98086659	Diff pos
snp36402-scaffold437-1205805	7	11299266	7	98133949	Diff pos
snp36403-scaffold437-1247508	7	11341166	7	98175840	Diff pos
snp36404-scaffold437-1296526	7	11390006	7	98224645	Diff pos
snp36405-scaffold437-1327019	7	11420787	7	98255428	Diff pos
snp36406-scaffold437-1362151	7	11456137	7	98290792	Diff pos
snp36408-scaffold437-1448160	7	11544582	7	98379218	Diff pos
snp36409-scaffold437-1484242	7	11581785	7	98416415	Diff pos
snp36410-scaffold437-1533129	7	11630769	7	98465370	Diff pos
snp36411-scaffold437-1571482	7	11670001	7	98505186	Diff pos
snp36412-scaffold437-1600255	7	11698664	7	98533846	Diff pos
snp24505-scaffold2480-37460	7	11739099	7	98574280	Diff pos
snp24506-scaffold2480-69200	7	11770975	7	98606198	Diff pos
snp24507-scaffold2480-105202	7	11807844	7	98643074	Diff pos
snp23107-scaffold2302-11269	7	11846050	7	98681470	Diff pos
snp23108-scaffold2302-86700	7	11921798	7	98756660	Diff pos
snp23109-scaffold2302-128665	7	11963592	7	98798291	Diff pos
snp52408-scaffold780-1254936	7	12028008	7	98862720	Diff pos
snp52407-scaffold780-1193285	7	12089510	7	98924279	Diff pos
snp52406-scaffold780-1133971	7	12148938	7	98983676	Diff pos
snp52405-scaffold780-1095524	7	12188309	7	99023056	Diff pos
snp52404-scaffold780-1064723	7	12220723	7	99055983	Diff pos
snp26305-scaffold2759-2450	7	9510988	7	99097605	Diff pos
snp15572-scaffold1647-534096	7	9566853	7	99117466	Diff pos
snp20675-scaffold2037-21188	7	9437907	7	99171802	Diff pos
snp27136-scaffold2898-179813	8	12054927	8	4279888	Diff pos
snp33326-scaffold391-2697769	8	4317189	8	4355398	Diff pos
snp11616-scaffold1428-15423	8	22979622	8	22824078	Diff pos
snp11618-scaffold1428-110902	8	22882671	8	22934016	Diff pos
snp11619-scaffold1428-163662	8	22829077	8	22987453	Diff pos
snp34543-scaffold4068-411	8	23049998	8	23055323	Diff pos
snp26299-scaffold2754-17438	9	75332102	9	73938194	Diff pos
snp33825-scaffold3987-12018	9	74515422	9	73980720	Diff pos
snp6573-scaffold1233-677	9	75359436	9	74041608	Diff pos
snp27699-scaffold2950-529	9	75327098	9	74080078	Diff pos
snp41242-scaffold5351-817	9	74031515	9	74108566	Diff pos
snp19938-scaffold1994-28037	9	73997567	9	74231061	Diff pos
snp17198-scaffold1795-45173	9	74325816	9	74335093	Diff pos
snp49211-scaffold7017-18844	9	74259855	9	74401083	Diff pos
snp24412-scaffold2474-6861	9	74242164	9	74530140	Diff pos
snp45587-scaffold623-621982	9	75629462	9	74598659	Diff pos
snp46118-scaffold6340-21523	10	24099456	10	77397644	Diff pos
snp25282-scaffold260-8025	10	22908836	10	77573702	Diff pos
snp37453-scaffold4569-7271	10	23395654	10	77611943	Diff pos
snp22225-scaffold2199-13658	10	23414955	10	77631245	Diff pos
snp6869-scaffold1250-222449	10	197029	10	77762688	Diff pos
snp27053-scaffold2888-46290	10	184862	10	77771293	Diff pos
snp27052-scaffold2888-12234	10	150978	10	77805163	Diff pos
snp30387-scaffold3348-11199	10	25040777	10	77870741	Diff pos
snp25599-scaffold2639-56258	10	22497475	10	77987200	Diff pos
snp25598-scaffold2639-4534	10	22759093	10	78039665	Diff pos
snp24031-scaffold2444-8584	10	22793457	10	78073975	Diff pos
snp24535-scaffold2494-2765	10	22462175	10	78137780	Diff pos
snp16759-scaffold1756-421	10	24037583	10	78187308	Diff pos
snp22337-scaffold2207-12992	10	23985287	10	78244389	Diff pos
snp22338-scaffold2207-43343	10	23954790	10	78274885	Diff pos
snp31125-scaffold3442-18196	10	23926680	10	78303002	Diff pos
snp21963-scaffold2159-525	10	24633562	10	78486175	Diff pos
snp51427-scaffold753-815	10	22512357	10	78514861	Diff pos
snp51429-scaffold753-69058	10	23110500	10	78581931	Diff pos
snp51430-scaffold753-101756	10	23078566	10	78613896	Diff pos
snp51431-scaffold753-137453	10	23041580	10	78650905	Diff pos
snp51433-scaffold753-225647	10	22952892	10	78740976	Diff pos
snp51435-scaffold753-303868	10	22341507	10	78819106	Diff pos
snp54515-scaffold831-237718	11	105968908	11	104502264	Diff pos
snp54518-scaffold831-370690	11	105843335	11	104576548	Diff pos
snp26956-scaffold2851-46387	11	105779702	11	104640214	Diff pos
snp26957-scaffold2851-119101	11	105705314	11	104713971	Diff pos
snp26958-scaffold2851-149087	11	105675606	11	104752318	Diff pos
snp26959-scaffold2851-183250	11	105640584	11	104787760	Diff pos
snp26960-scaffold2851-214667	11	105609301	11	104819075	Diff pos
snp21483-scaffold2099-35819	11	105559576	11	104868342	Diff pos
snp21485-scaffold2099-119181	11	105478616	11	104950186	Diff pos
snp21487-scaffold2099-217321	11	105378439	11	105045622	Diff pos
snp21486-scaffold2099-187609	11	105408000	11	105075330	Diff pos
snp30333-scaffold3334-195446	11	105150643	11	105250677	Diff pos
snp30334-scaffold3334-243820	11	105102101	11	105299621	Diff pos
snp7960-scaffold1288-475685	11	106894719	11	105380640	Diff pos
snp7959-scaffold1288-438540	11	106858297	11	105417109	Diff pos
snp7958-scaffold1288-343151	11	106768189	11	105509468	Diff pos
snp7957-scaffold1288-292624	11	106716747	11	105561658	Diff pos
snp7956-scaffold1288-259480	11	106683532	11	105594797	Diff pos
snp7955-scaffold1288-229187	11	106652568	11	105625790	Diff pos
snp7954-scaffold1288-194844	11	106621241	11	105655879	Diff pos
snp7953-scaffold1288-148372	11	106575135	11	105701508	Diff pos
snp7952-scaffold1288-115996	11	106551941	11	105724679	Diff pos
snp7951-scaffold1288-78677	11	106514608	11	105762066	Diff pos
snp7950-scaffold1288-25206	11	106461289	11	105815293	Diff pos
snp19299-scaffold1947-133705	11	106412810	11	105863726	Diff pos
snp19297-scaffold1947-67440	11	106358949	11	105917429	Diff pos
snp26125-scaffold2724-87157	11	106280091	11	105952406	Diff pos
snp26124-scaffold2724-27295	11	106227384	11	106002465	Diff pos
snp54511-scaffold831-32090	11	106166381	11	106063681	Diff pos
snp54512-scaffold831-77802	11	106121047	11	106108792	Diff pos
snp54513-scaffold831-127900	11	106070432	11	106159376	Diff pos
snp54514-scaffold831-189610	11	106013196	11	106216353	Diff pos
snp21228-scaffold2072-18453	12	71172530	12	121458	Diff pos
snp24780-scaffold2536-12443	12	71138009	12	161104	Diff pos
snp38183-scaffold4795-280535	12	87078549	12	253506	Diff pos
snp26113-scaffold272-167190	12	72421946	12	15100400	Diff pos
snp5048-scaffold1170-269872	12	72013896	12	15136327	Diff pos
snp22118-scaffold2183-28635	12	71534781	12	15670487	Diff pos
snp5046-scaffold1170-202361	12	71754423	12	15987598	Diff pos
snp23550-scaffold2373-48312	12	71242064	12	16004586	Diff pos
snp51108-scaffold744-15602	12	70679256	12	16208614	Diff pos
snp21101-scaffold2065-220715	12	72443727	12	35052475	Diff pos
snp30121-scaffold3305-540	12	72485226	12	35078425	Diff pos
snp35991-scaffold431-3621054	12	51867620	12	35335027	Diff pos
snp38316-scaffold483-1026693	12	99317	12	85495339	Diff pos
snp38315-scaffold483-988207	12	138311	12	85534335	Diff pos
snp38312-scaffold483-850504	12	276868	12	85672919	Diff pos
snp38311-scaffold483-821830	12	305551	12	85701623	Diff pos
snp38310-scaffold483-786341	12	341043	12	85737109	Diff pos
snp38309-scaffold483-757112	12	371614	12	85767670	Diff pos
snp38308-scaffold483-722954	12	405753	12	85801875	Diff pos
snp38307-scaffold483-681304	12	447943	12	85844098	Diff pos
snp38306-scaffold483-603423	12	526959	12	85921949	Diff pos
snp38304-scaffold483-468396	12	664375	12	86077019	Diff pos
snp38302-scaffold483-381581	12	744257	12	86164644	Diff pos
snp38301-scaffold483-309425	12	818951	12	86241356	Diff pos
snp38300-scaffold483-263585	12	861183	12	86283602	Diff pos
snp38299-scaffold483-192156	12	931727	12	86354258	Diff pos
snp38298-scaffold483-145942	12	977823	12	86400481	Diff pos
snp38297-scaffold483-87583	12	1036815	12	86459567	Diff pos
snp11218-scaffold1401-11134	12	1136773	12	86559554	Diff pos
snp11219-scaffold1401-101725	12	1227343	12	86650320	Diff pos
snp11220-scaffold1401-145822	12	1272659	12	86695551	Diff pos
snp11221-scaffold1401-191827	12	1318409	12	86741395	Diff pos
snp11222-scaffold1401-224602	12	1350214	12	86774738	Diff pos
snp11223-scaffold1401-259445	12	1384997	12	86809598	Diff pos
snp11224-scaffold1401-309305	12	1436189	12	86860815	Diff pos
snp11225-scaffold1401-351474	12	1479235	12	86903859	Diff pos
snp11226-scaffold1401-380878	12	1508754	12	86933380	Diff pos
snp11227-scaffold1401-414877	12	1547468	12	86967655	Diff pos
snp11228-scaffold1401-445100	12	1578028	12	86998246	Diff pos
snp11229-scaffold1401-477987	12	1608568	12	87030827	Diff pos
snp11230-scaffold1401-556817	12	1687960	12	87110003	Diff pos
snp57701-scaffold927-19540	12	1791197	12	87248111	Diff pos
snp42258-scaffold5559-1739	13	77339	13	2810096	Diff pos
snp44866-scaffold611-783573	13	2930648	13	3008178	Diff pos
snp17559-scaffold1817-8578	13	37064781	13	37145727	Diff pos
snp25296-scaffold2602-10498	13	37036605	13	37188238	Diff pos
snp25297-scaffold2602-43445	13	37003364	13	37221614	Diff pos
snp56381-scaffold8845-9440	13	36992942	13	37231450	Diff pos
snp11754-scaffold1433-526494	13	37254836	13	37333997	Diff pos
snp24789-scaffold2539-9319	13	62292319	13	62210645	Diff pos
snp27796-scaffold298-732	13	62270323	13	62232676	Diff pos
snp27797-scaffold298-41343	13	62415974	13	62273579	Diff pos
snp17807-scaffold1849-821955	14	14556179	14	80143621	Diff pos
snp32213-scaffold3657-68118	14	14682346	14	80269921	Diff pos
snp32212-scaffold3657-6055	14	14744799	14	80332435	Diff pos
snp17805-scaffold1849-695838	14	14427523	14	80407075	Diff pos
snp32585-scaffold3737-11725	15	79098828	15	3952487	Diff pos
snp25507-scaffold2628-9166	15	79130042	15	3983893	Diff pos
snp46867-scaffold6534-18441	15	79135868	15	3989617	Diff pos
snp13978-scaffold1550-194313	15	77970923	15	4104673	Diff pos
snp33262-scaffold3902-16694	15	77772018	15	4303792	Diff pos
snp13974-scaffold1550-5665	15	77781035	15	4391002	Diff pos
snp50301-scaffold7199-18873	15	77789986	15	4400019	Diff pos
snp57817-scaffold9311-3064	15	79198798	15	4458933	Diff pos
snp13365-scaffold1515-716876	15	78956754	15	4516367	Diff pos
snp40460-scaffold516-2510195	15	77683340	15	4596275	Diff pos
snp18270-scaffold1853-303218	15	82710168	15	30900595	Diff pos
snp18271-scaffold1853-370674	15	82757427	15	30948421	Diff pos
snp19414-scaffold1960-10986	15	82781537	15	30972965	Diff pos
snp19415-scaffold1960-39536	15	82811435	15	31003291	Diff pos
snp19417-scaffold1960-168938	15	82933422	15	31088118	Diff pos
snp19418-scaffold1960-220701	15	82984841	15	31139614	Diff pos
snp19420-scaffold1960-340547	15	83100290	15	31254796	Diff pos
snp41697-scaffold542-2448188	15	51421347	15	31291737	Diff pos
snp52440-scaffold781-1302324	15	45619824	15	35959272	Diff pos
snp52439-scaffold781-1271989	15	45588802	15	35988791	Diff pos
snp52437-scaffold781-1170372	15	46573034	15	36004343	Diff pos
snp58566-scaffold953-1036298	15	46566016	15	36011362	Diff pos
snp52438-scaffold781-1211961	15	45530209	15	36017928	Diff pos
snp58567-scaffold953-1110460	15	46174627	15	36088096	Diff pos
snp58568-scaffold953-1146096	15	45818622	15	36123766	Diff pos
snp54075-scaffold823-28388	15	45644408	15	36259839	Diff pos
snp52436-scaffold781-1117811	15	45436424	15	36320821	Diff pos
snp24187-scaffold2464-167480	15	8968942	15	70780563	Diff pos
snp145-scaffold100-3103029	15	8620884	15	70802777	Diff pos
snp4818-scaffold116-41846	15	10978322	15	70876692	Diff pos
snp4449-scaffold1142-5216	16	7524922	16	856035	Diff pos
snp46562-scaffold6454-1707	16	7564503	16	897584	Diff pos
snp23551-scaffold2374-27120	16	1991885	16	953028	Diff pos
snp27347-scaffold2905-69098	16	80655838	16	78964801	Diff pos
snp30379-scaffold3340-7738	16	80603526	16	79017329	Diff pos
snp30381-scaffold3340-121274	16	80497463	16	79118563	Diff pos
snp30382-scaffold3340-153835	16	80465289	16	79150419	Diff pos
snp27345-scaffold2905-5863	16	80715922	16	79167099	Diff pos
snp20556-scaffold2020-149996	17	223606	17	68458106	Diff pos
snp20553-scaffold2020-11113	17	84986	17	68540743	Diff pos
snp20554-scaffold2020-61829	17	135945	17	68591741	Diff pos
snp52378-scaffold779-1982183	17	365528	17	68808303	Diff pos
snp52375-scaffold779-1843278	17	508060	17	68947219	Diff pos
snp52374-scaffold779-1787612	17	560608	17	69003859	Diff pos
snp52373-scaffold779-1714594	17	627929	17	69071228	Diff pos
snp52372-scaffold779-1680562	17	662181	17	69105543	Diff pos
snp52371-scaffold779-1634655	17	706468	17	69149852	Diff pos
snp52370-scaffold779-1605526	17	735633	17	69179037	Diff pos
snp52369-scaffold779-1542049	17	799264	17	69242701	Diff pos
snp52368-scaffold779-1496380	17	845445	17	69288901	Diff pos
snp52367-scaffold779-1456203	17	885413	17	69328879	Diff pos
snp52366-scaffold779-1386228	17	956339	17	69399808	Diff pos
snp52365-scaffold779-1312198	17	1023884	17	69467360	Diff pos
snp52363-scaffold779-1233254	17	1104500	17	69548063	Diff pos
snp52362-scaffold779-1182109	17	1156123	17	69599867	Diff pos
snp52361-scaffold779-1134880	17	1204210	17	69647901	Diff pos
snp52360-scaffold779-1091977	17	1247941	17	69691034	Diff pos
snp52358-scaffold779-1031114	17	1308020	17	69751600	Diff pos
snp52357-scaffold779-996174	17	1331925	17	69775527	Diff pos
snp52356-scaffold779-963863	17	1364797	17	69808412	Diff pos
snp52355-scaffold779-921078	17	1407599	17	69851239	Diff pos
snp52354-scaffold779-887065	17	1441862	17	69885509	Diff pos
snp52353-scaffold779-851002	17	1478342	17	69922217	Diff pos
snp52352-scaffold779-799317	17	1531760	17	69975672	Diff pos
snp52351-scaffold779-748107	17	1583999	17	70027495	Diff pos
snp52350-scaffold779-685875	17	1646766	17	70090008	Diff pos
snp52349-scaffold779-616447	17	1716859	17	70160124	Diff pos
snp52348-scaffold779-567533	17	1766199	17	70209479	Diff pos
snp52347-scaffold779-536044	17	1797417	17	70240720	Diff pos
snp52346-scaffold779-482877	17	1850756	17	70294093	Diff pos
snp52345-scaffold779-451755	17	1885388	17	70326368	Diff pos
snp52343-scaffold779-383129	17	1954628	17	70395626	Diff pos
snp52342-scaffold779-316842	17	2021065	17	70462090	Diff pos
snp52341-scaffold779-280607	17	2057866	17	70498899	Diff pos
snp52340-scaffold779-239118	17	2099744	17	70540786	Diff pos
snp52338-scaffold779-122129	17	2215971	17	70657092	Diff pos
snp52337-scaffold779-67973	17	2273444	17	70710934	Diff pos
snp52336-scaffold779-33836	17	2306672	17	70744150	Diff pos
snp52335-scaffold779-137	17	2339967	17	70777490	Diff pos
snp53387-scaffold806-61621	17	2400803	17	70838351	Diff pos
snp53388-scaffold806-109451	17	2450096	17	70887544	Diff pos
snp53389-scaffold806-152742	17	2501564	17	70938983	Diff pos
snp53391-scaffold806-232716	17	2582872	17	71020274	Diff pos
snp53392-scaffold806-291079	17	2642504	17	71079894	Diff pos
snp53393-scaffold806-325919	17	2677455	17	71114869	Diff pos
snp28337-scaffold3020-12129	18	56687454	18	7865369	Diff pos
snp14557-scaffold1589-24175	18	24096713	18	7967072	Diff pos
snp21272-scaffold208-690650	18	6074706	18	8033397	Diff pos
snp35693-scaffold43-3667941	18	20401468	18	16281915	Diff pos
snp35694-scaffold43-3714065	18	20355341	18	16328074	Diff pos
snp35695-scaffold43-3764478	18	20304906	18	16378526	Diff pos
snp35696-scaffold43-3794111	18	20275290	18	16408146	Diff pos
snp35697-scaffold43-3835380	18	20234194	18	16449170	Diff pos
snp35699-scaffold43-3944539	18	20124883	18	16558580	Diff pos
snp35700-scaffold43-3983826	18	20085277	18	16598184	Diff pos
snp35701-scaffold43-4024273	18	20044098	18	16639380	Diff pos
snp35702-scaffold43-4072807	18	19995474	18	16687986	Diff pos
snp35703-scaffold43-4118348	18	19950075	18	16733418	Diff pos
snp35704-scaffold43-4153617	18	19915252	18	16768195	Diff pos
snp35705-scaffold43-4189446	18	19879625	18	16803830	Diff pos
snp35706-scaffold43-4223548	18	19845487	18	16837984	Diff pos
snp35707-scaffold43-4282242	18	19786835	18	16896683	Diff pos
snp35708-scaffold43-4321576	18	19747103	18	16936447	Diff pos
snp35709-scaffold43-4359236	18	19708545	18	16974997	Diff pos
snp35710-scaffold43-4390384	18	19677173	18	17006405	Diff pos
snp35711-scaffold43-4462838	18	19602707	18	17080926	Diff pos
snp35712-scaffold43-4507832	18	19557589	18	17126085	Diff pos
snp35713-scaffold43-4557399	18	19508204	18	17175791	Diff pos
snp35714-scaffold43-4591509	18	19473921	18	17210108	Diff pos
snp35715-scaffold43-4626705	18	19438824	18	17245221	Diff pos
snp35716-scaffold43-4668785	18	19396845	18	17287268	Diff pos
snp35717-scaffold43-4727271	18	19337607	18	17346492	Diff pos
snp35718-scaffold43-4757494	18	19307360	18	17376758	Diff pos
snp35719-scaffold43-4793715	18	19270758	18	17413377	Diff pos
snp35720-scaffold43-4836123	18	19228113	18	17456013	Diff pos
snp35721-scaffold43-4869674	18	19194608	18	17489582	Diff pos
snp35722-scaffold43-4899634	18	19164600	18	17519621	Diff pos
snp35724-scaffold43-4995518	18	19068338	18	17615925	Diff pos
snp35022-scaffold4174-526186	18	19025003	18	17659303	Diff pos
snp35021-scaffold4174-482575	18	18981476	18	17702851	Diff pos
snp35020-scaffold4174-451940	18	18950828	18	17733509	Diff pos
snp35019-scaffold4174-416197	18	18915756	18	17768596	Diff pos
snp35018-scaffold4174-378930	18	18878416	18	17805932	Diff pos
snp35017-scaffold4174-341813	18	18841416	18	17842966	Diff pos
snp35014-scaffold4174-223092	18	18722713	18	17961754	Diff pos
snp35013-scaffold4174-181332	18	18680561	18	18003923	Diff pos
snp35012-scaffold4174-148329	18	18647655	18	18036859	Diff pos
snp35011-scaffold4174-112504	18	18611795	18	18072752	Diff pos
snp35010-scaffold4174-54251	18	18553599	18	18130972	Diff pos
snp40236-scaffold512-3423261	18	18476474	18	18208111	Diff pos
snp40235-scaffold512-3385198	18	18438436	18	18246141	Diff pos
snp40234-scaffold512-3351961	18	18405205	18	18279368	Diff pos
snp40233-scaffold512-3318859	18	18372361	18	18312228	Diff pos
snp40230-scaffold512-3177450	18	18231662	18	18451895	Diff pos
snp40228-scaffold512-3055267	18	18109226	18	18575083	Diff pos
snp40227-scaffold512-3022585	18	18076318	18	18607989	Diff pos
snp40226-scaffold512-2987117	18	18040711	18	18643554	Diff pos
snp40225-scaffold512-2928626	18	17982370	18	18701880	Diff pos
snp40224-scaffold512-2896253	18	17949971	18	18734308	Diff pos
snp40223-scaffold512-2821078	18	17873921	18	18810438	Diff pos
snp40221-scaffold512-2743110	18	17795163	18	18889137	Diff pos
snp40220-scaffold512-2693214	18	17744938	18	18938982	Diff pos
snp40219-scaffold512-2662154	18	17713878	18	18970051	Diff pos
snp40218-scaffold512-2601835	18	17655261	18	19028699	Diff pos
snp40217-scaffold512-2570860	18	17625775	18	19058213	Diff pos
snp40216-scaffold512-2540014	18	17595088	18	19088899	Diff pos
snp40214-scaffold512-2436801	18	17492609	18	19191410	Diff pos
snp40213-scaffold512-2379007	18	17435386	18	19248637	Diff pos
snp40212-scaffold512-2338956	18	17395010	18	19289022	Diff pos
snp40211-scaffold512-2277428	18	17333216	18	19350897	Diff pos
snp40210-scaffold512-2247304	18	17303093	18	19381115	Diff pos
snp40209-scaffold512-2209095	18	17264502	18	19421042	Diff pos
snp40208-scaffold512-2165343	18	17220783	18	19464798	Diff pos
snp40207-scaffold512-2103037	18	17158360	18	19527252	Diff pos
snp40206-scaffold512-2069215	18	17124450	18	19561194	Diff pos
snp40205-scaffold512-2032534	18	17087815	18	19597870	Diff pos
snp40204-scaffold512-1990726	18	17045573	18	19640154	Diff pos
snp40203-scaffold512-1947795	18	17002716	18	19683059	Diff pos
snp40202-scaffold512-1916399	18	16968423	18	19714655	Diff pos
snp40201-scaffold512-1873349	18	16924744	18	19758444	Diff pos
snp40200-scaffold512-1839155	18	16890145	18	19792565	Diff pos
snp40199-scaffold512-1771063	18	16821580	18	19861162	Diff pos
snp40198-scaffold512-1719413	18	16769635	18	19913094	Diff pos
snp40197-scaffold512-1688329	18	16738357	18	19944334	Diff pos
snp40196-scaffold512-1650513	18	16699370	18	19983298	Diff pos
snp40195-scaffold512-1613647	18	16662520	18	20020190	Diff pos
snp40194-scaffold512-1581623	18	16635011	18	20047701	Diff pos
snp40193-scaffold512-1535132	18	16588325	18	20094384	Diff pos
snp40192-scaffold512-1499804	18	16553455	18	20129258	Diff pos
snp40191-scaffold512-1458240	18	16511972	18	20170748	Diff pos
snp40190-scaffold512-1428036	18	16481654	18	20201089	Diff pos
snp40189-scaffold512-1399052	18	16452690	18	20230070	Diff pos
snp40188-scaffold512-1366302	18	16418601	18	20264176	Diff pos
snp40187-scaffold512-1292428	18	16344899	18	20338014	Diff pos
snp40186-scaffold512-1255298	18	16307740	18	20375098	Diff pos
snp40185-scaffold512-1223184	18	16275669	18	20407181	Diff pos
snp40184-scaffold512-1188727	18	16240869	18	20441940	Diff pos
snp40183-scaffold512-1141474	18	16193173	18	20489640	Diff pos
snp40181-scaffold512-1044715	18	16097580	18	20586073	Diff pos
snp40180-scaffold512-985026	18	16038100	18	20645725	Diff pos
snp40179-scaffold512-943508	18	15996737	18	20687151	Diff pos
snp40178-scaffold512-908369	18	15961626	18	20722288	Diff pos
snp40177-scaffold512-869116	18	15922338	18	20761621	Diff pos
snp40176-scaffold512-807316	18	15860692	18	20823302	Diff pos
snp40174-scaffold512-727120	18	15780629	18	20903428	Diff pos
snp40173-scaffold512-669660	18	15722637	18	20961421	Diff pos
snp40172-scaffold512-617314	18	15669508	18	21014549	Diff pos
snp40171-scaffold512-587761	18	15639973	18	21044089	Diff pos
snp40170-scaffold512-550243	18	15602606	18	21081558	Diff pos
snp40169-scaffold512-518383	18	15569309	18	21114687	Diff pos
snp40168-scaffold512-469885	18	15520481	18	21163620	Diff pos
snp40167-scaffold512-438897	18	15489617	18	21194490	Diff pos
snp40165-scaffold512-361738	18	15413274	18	21270824	Diff pos
snp40164-scaffold512-329491	18	15380209	18	21303909	Diff pos
snp40163-scaffold512-299120	18	15349794	18	21334348	Diff pos
snp40162-scaffold512-263519	18	15314264	18	21369880	Diff pos
snp40161-scaffold512-205082	18	15255971	18	21428177	Diff pos
snp40160-scaffold512-165655	18	15216537	18	21467618	Diff pos
snp40159-scaffold512-127073	18	15178643	18	21505508	Diff pos
snp40158-scaffold512-67130	18	15118041	18	21571109	Diff pos
snp40157-scaffold512-34654	18	15085941	18	21603261	Diff pos
snp40156-scaffold512-1729	18	15052248	18	21636990	Diff pos
snp59715-scaffold99-925960	18	15050263	18	21638976	Diff pos
snp59714-scaffold99-885122	18	15009734	18	21679633	Diff pos
snp59713-scaffold99-826618	18	14951544	18	21737927	Diff pos
snp59712-scaffold99-776385	18	14901579	18	21787946	Diff pos
snp59711-scaffold99-744963	18	14869978	18	21819526	Diff pos
snp59709-scaffold99-670137	18	14794695	18	21894816	Diff pos
snp59708-scaffold99-622834	18	14749696	18	21939829	Diff pos
snp59707-scaffold99-575808	18	14702375	18	21987013	Diff pos
snp59706-scaffold99-497775	18	14623661	18	22065752	Diff pos
snp59705-scaffold99-452145	18	14576760	18	22112684	Diff pos
snp59704-scaffold99-362161	18	14486426	18	22203029	Diff pos
snp59703-scaffold99-318969	18	14443429	18	22246313	Diff pos
snp59702-scaffold99-268903	18	14393539	18	22296232	Diff pos
snp59701-scaffold99-230161	18	14354753	18	22335031	Diff pos
snp35691-scaffold43-3590654	18	20478668	18	22508135	Diff pos
snp58498-scaffold951-101809	18	48302870	18	50133932	Diff pos
snp15153-scaffold162-5262	18	48286565	18	50150496	Diff pos
snp58497-scaffold951-45029	18	48360873	18	50224973	Diff pos
snp26598-scaffold2775-14914	18	49611373	18	51614085	Diff pos
snp26599-scaffold2775-59501	18	50108752	18	51739525	Diff pos
snp26877-scaffold283-710567	18	56570841	18	58202796	Diff pos
snp26875-scaffold283-637579	18	56495565	18	58277630	Diff pos
snp24719-scaffold2523-63156	18	57520844	18	58390392	Diff pos
snp29949-scaffold3269-7401	18	57080072	18	59883935	Diff pos
snp28356-scaffold3024-13902	18	57033740	18	59950680	Diff pos
snp18427-scaffold1865-21743	18	60296309	18	60055879	Diff pos
snp17683-scaffold1832-5197	18	60289072	18	60063115	Diff pos
snp58420-scaffold949-20473	18	60260958	18	60091268	Diff pos
snp54264-scaffold828-29085	18	60231515	18	60120713	Diff pos
snp31127-scaffold3444-44647	18	60173316	18	60178927	Diff pos
snp31126-scaffold3444-12443	18	59713245	18	60212102	Diff pos
snp59632-scaffold985-45095	18	59076503	18	60262591	Diff pos
snp22702-scaffold2258-14547	18	58749954	18	60429865	Diff pos
snp14427-scaffold1575-36187	18	59775361	18	60678637	Diff pos
snp54265-scaffold828-73935	18	60421076	18	60785017	Diff pos
snp20327-scaffold2011-26424	18	59886561	18	60790415	Diff pos
snp54266-scaffold828-116847	18	60455380	18	60819329	Diff pos
snp36783-scaffold4454-7374	18	62406795	18	62593160	Diff pos
snp20943-scaffold2053-49118	18	62207937	18	62766852	Diff pos
snp10978-scaffold13932-19256	18	57297371	18	64350718	Diff pos
snp42255-scaffold5553-11725	18	64040167	18	64370399	Diff pos
snp28323-scaffold3018-35184	18	57336101	18	64390773	Diff pos
snp30038-scaffold3288-45111	18	64338217	18	64400526	Diff pos
snp30039-scaffold3288-77289	18	64371214	18	64433530	Diff pos
snp34544-scaffold407-22752	18	64209745	18	64456040	Diff pos
snp28501-scaffold3043-40451	18	64431681	18	64541435	Diff pos
snp26090-scaffold2716-78116	19	51759436	19	51486084	Diff pos
snp26089-scaffold2716-24867	19	51676467	19	51539222	Diff pos
snp23084-scaffold2300-4630	19	51705894	19	51569240	Diff pos
snp23085-scaffold2300-53063	19	51910496	19	51618461	Diff pos
snp28341-scaffold3022-5426	19	61419546	19	56353450	Diff pos
snp49537-scaffold7069-73267	19	61429057	19	56362969	Diff pos
snp41281-scaffold537-347848	19	56643184	19	56437211	Diff pos
snp24034-scaffold2445-3015	19	62380106	19	62094642	Diff pos
snp4074-scaffold1128-865355	19	62361054	19	62113689	Diff pos
snp24035-scaffold2445-61247	19	62438296	19	62212013	Diff pos
snp56518-scaffold891-78548	20	247883	20	60338939	Diff pos
snp24602-scaffold2501-9793	20	86682	20	60433657	Diff pos
snp58509-scaffold952-460048	20	60741164	20	60503532	Diff pos
snp25951-scaffold2687-306281	20	71357835	20	71286275	Diff pos
snp49469-scaffold705-147060	20	71631460	20	71362641	Diff pos
snp16272-scaffold17131-4297	21	67864425	21	67114024	Diff pos
snp31935-scaffold3575-20540	21	67796475	21	67119420	Diff pos
snp7651-scaffold1276-972500	21	67931203	21	67148132	Diff pos
snp37055-scaffold4491-185111	21	69644944	21	68414726	Diff pos
snp37053-scaffold4491-93025	21	69734008	21	68499653	Diff pos
snp37052-scaffold4491-34794	21	69791851	21	68558183	Diff pos
snp25952-scaffold2688-18597	21	69255979	21	68592516	Diff pos
snp16557-scaffold1746-7851	21	70132064	21	68977195	Diff pos
snp17779-scaffold1847-9682	21	70114549	21	68994713	Diff pos
snp17780-scaffold1847-60114	21	70063883	21	69045400	Diff pos
snp27348-scaffold2906-25758	21	69977514	21	69131743	Diff pos
snp43359-scaffold5785-26783	21	69915828	21	69193320	Diff pos
snp37054-scaffold4491-149419	21	69681045	21	69232517	Diff pos
snp56516-scaffold8909-14141	21	34705094	21	69302137	Diff pos
snp44425-scaffold6039-8972	21	34776476	21	69336433	Diff pos
snp16-scaffold1-643276	22	9399082	22	26667213	Diff pos
snp15-scaffold1-609051	22	26828208	22	26699231	Diff pos
snp12371-scaffold1467-85946	22	59768108	22	48280134	Diff pos
snp12370-scaffold1467-56316	22	59794715	22	48306691	Diff pos
snp10743-scaffold13815-5509	22	59847580	22	48360548	Diff pos
snp37246-scaffold4533-11128	22	59865555	22	48378372	Diff pos
snp37247-scaffold4533-59635	22	59913760	22	48426388	Diff pos
snp13331-scaffold1513-1669682	22	48370026	22	48474861	Diff pos
snp30454-scaffold3358-105539	22	58277127	22	58352619	Diff pos
snp30453-scaffold3358-67623	22	58240669	22	58392651	Diff pos
snp30455-scaffold3358-140210	22	58312783	22	58437267	Diff pos
snp37065-scaffold45-343799	23	35354158	23	14391286	Diff pos
snp37081-scaffold45-1096120	23	36108125	23	14445022	Diff pos
snp19985-scaffold1995-2078513	23	50743005	23	15028200	Diff pos
snp19984-scaffold1995-2048209	23	50712450	23	15058762	Diff pos
snp19983-scaffold1995-1973609	23	50636881	23	15134505	Diff pos
snp19982-scaffold1995-1914587	23	50578761	23	15192538	Diff pos
snp19981-scaffold1995-1865067	23	50530250	23	15241301	Diff pos
snp19980-scaffold1995-1802800	23	50471875	23	15299809	Diff pos
snp19979-scaffold1995-1759598	23	50428742	23	15342983	Diff pos
snp19977-scaffold1995-1675671	23	50345860	23	15425541	Diff pos
snp19976-scaffold1995-1637830	23	50307925	23	15463505	Diff pos
snp19975-scaffold1995-1591036	23	50262336	23	15508844	Diff pos
snp19974-scaffold1995-1557770	23	50229745	23	15541390	Diff pos
snp19973-scaffold1995-1507515	23	50180565	23	15590476	Diff pos
snp19972-scaffold1995-1475079	23	50148215	23	15622830	Diff pos
snp19971-scaffold1995-1420403	23	50093047	23	15677989	Diff pos
snp19970-scaffold1995-1361921	23	50033740	23	15737432	Diff pos
snp19969-scaffold1995-1332400	23	50004205	23	15766927	Diff pos
snp19968-scaffold1995-1250242	23	49921375	23	15849802	Diff pos
snp19967-scaffold1995-1217541	23	49889758	23	15881267	Diff pos
snp19966-scaffold1995-1184453	23	49856556	23	15914429	Diff pos
snp19965-scaffold1995-1121032	23	49792517	23	15978677	Diff pos
snp19962-scaffold1995-994401	23	49688872	23	16080875	Diff pos
snp19961-scaffold1995-958014	23	49652648	23	16117108	Diff pos
snp19960-scaffold1995-917420	23	49613000	23	16156483	Diff pos
snp19959-scaffold1995-878876	23	49574425	23	16194819	Diff pos
snp19958-scaffold1995-827481	23	49523189	23	16246033	Diff pos
snp19957-scaffold1995-794240	23	49489669	23	16279470	Diff pos
snp19956-scaffold1995-765066	23	49461387	23	16307726	Diff pos
snp19955-scaffold1995-727548	23	49423861	23	16345368	Diff pos
snp19954-scaffold1995-670971	23	49367395	23	16401821	Diff pos
snp19953-scaffold1995-641421	23	49348942	23	16419759	Diff pos
snp19952-scaffold1995-587375	23	49298370	23	16470842	Diff pos
snp19951-scaffold1995-548687	23	49262174	23	16506873	Diff pos
snp19950-scaffold1995-516077	23	49229057	23	16540062	Diff pos
snp19949-scaffold1995-485792	23	49198531	23	16570557	Diff pos
snp19948-scaffold1995-450355	23	49162929	23	16606143	Diff pos
snp19947-scaffold1995-403932	23	49117664	23	16651445	Diff pos
snp19945-scaffold1995-311270	23	49026320	23	16742778	Diff pos
snp19944-scaffold1995-247383	23	48961995	23	16807137	Diff pos
snp4573-scaffold1146-1781876	23	33098322	23	16898480	Diff pos
snp595-scaffold10161-3766	23	29493330	23	20456303	Diff pos
snp21254-scaffold2077-185403	23	29533750	23	20509185	Diff pos
snp23719-scaffold2396-20585	23	29436196	23	20540970	Diff pos
snp19600-scaffold1979-4650	23	27532077	23	20922538	Diff pos
snp13946-scaffold1548-2349	23	27556514	23	20924117	Diff pos
snp24702-scaffold2521-66113	23	29009670	23	21032377	Diff pos
snp15235-scaffold1623-255521	23	28794640	23	21058723	Diff pos
snp20677-scaffold2038-4835	23	28880538	23	21322736	Diff pos
snp20678-scaffold2038-42681	23	28917907	23	21360156	Diff pos
snp20679-scaffold2038-120627	23	28928541	23	21370791	Diff pos
snp25263-scaffold2590-415388	23	28284492	23	21493150	Diff pos
snp25254-scaffold2590-1448	23	27829000	23	21909426	Diff pos
snp13741-scaffold1531-2162	23	27856851	23	21921453	Diff pos
snp24787-scaffold2538-62940	23	27753874	23	22024461	Diff pos
snp17094-scaffold1786-19797	23	27381024	23	22149698	Diff pos
snp30160-scaffold3311-17373	25	1061065	25	34027295	Diff pos
snp20674-scaffold2036-2372	25	1154655	25	34107941	Diff pos
snp15015-scaffold1605-27873	25	941073	25	34166029	Diff pos
snp15017-scaffold1605-136155	25	830417	25	34276826	Diff pos
snp15018-scaffold1605-204832	25	758958	25	34348478	Diff pos
snp15019-scaffold1605-234785	25	727203	25	34378956	Diff pos
snp15020-scaffold1605-274313	25	687433	25	34418584	Diff pos
snp15021-scaffold1605-360097	25	602894	25	34525983	Diff pos
snp15022-scaffold1605-419966	25	541983	25	34586865	Diff pos
snp15023-scaffold1605-478399	25	481896	25	34646660	Diff pos
snp15024-scaffold1605-522656	25	437339	25	34691152	Diff pos
snp15025-scaffold1605-568618	25	389357	25	34739091	Diff pos
snp15026-scaffold1605-614235	25	341941	25	34786677	Diff pos
snp15028-scaffold1605-715821	25	241256	25	34900749	Diff pos
snp15029-scaffold1605-750024	25	203558	25	34939665	Diff pos
snp21681-scaffold2120-42831	25	81574	25	35056189	Diff pos
snp11676-scaffold143-2185576	25	35165265	25	35177209	Diff pos
snp14800-scaffold1597-66351	25	42172419	25	42072592	Diff pos
snp14801-scaffold1597-131474	25	42112385	25	42149325	Diff pos
snp54632-scaffold8341-93239	25	42362019	25	42211673	Diff pos
snp27438-scaffold2922-8403	25	42754821	25	42403449	Diff pos
snp17481-scaffold1808-312748	25	42728536	25	42429710	Diff pos
snp17480-scaffold1808-262772	25	42680377	25	42481072	Diff pos
snp17478-scaffold1808-154359	25	42577044	25	42561830	Diff pos
snp52310-scaffold7764-82924	25	42882365	25	42671997	Diff pos
snp55139-scaffold847-1154474	26	7539281	26	22324546	Diff pos
snp31718-scaffold353-872355	26	29270238	26	22378865	Diff pos
snp12637-scaffold1481-906	26	15685028	26	35507446	Diff pos
snp15447-scaffold1639-16664	26	15771775	26	35544431	Diff pos
snp15054-scaffold161-32356	26	15635115	26	35557423	Diff pos
snp26216-scaffold2742-63731	26	15745908	26	48443072	Diff pos
snp26215-scaffold2742-16724	26	15698331	26	48490650	Diff pos
snp10136-scaffold1361-91495	26	16243210	26	48555315	Diff pos
snp59251-scaffold973-2011519	26	2718596	26	48710117	Diff pos
snp30221-scaffold333-292802	27	6741382	27	38595142	Diff pos
snp3948-scaffold1124-13252	27	6754127	27	38611092	Diff pos
snp30795-scaffold34-4177311	27	6324631	27	38667160	Diff pos
snp4709-scaffold1153-163099	28	2440167	28	42584852	Diff pos
snp13203-scaffold1506-577529	28	2078464	28	42589166	Diff pos
snp50433-scaffold722-114280	29	39395517	29	37688482	Diff pos
snp28485-scaffold304-116554	29	37612015	29	37917766	Diff pos
snp50435-scaffold722-225474	29	39525070	29	39366730	Diff pos
snp50431-scaffold722-25740	29	39304926	29	39451497	Diff pos
snp50434-scaffold722-192613	29	39475249	29	39479017	Diff pos
snp50436-scaffold722-271381	29	39572367	29	39716960	Diff pos
snp1563-scaffold10434-6585	29	45537590	29	42758516	Diff pos
snp12310-scaffold1463-480690	29	42639416	29	42810020	Diff pos
snp25314-scaffold2606-438718	29	50751600	29	45709872	Diff pos
snp25311-scaffold2606-317569	29	50866443	29	45808908	Diff pos
snp25310-scaffold2606-268958	29	50915318	29	45857705	Diff pos
snp25309-scaffold2606-152400	29	51018157	29	45960691	Diff pos
snp25308-scaffold2606-96852	29	51072853	29	46029585	Diff pos
snp25306-scaffold2606-31526	29	51137362	29	46111286	Diff pos
snp25307-scaffold2606-66766	29	51102104	29	46146541	Diff pos
snp36187-scaffold4323-25248	29	50685955	29	46168641	Diff pos
snp36188-scaffold4323-80398	29	50631362	29	46223281	Diff pos
snp13109-scaffold1500-202355	29	50614952	29	46239691	Diff pos
snp13108-scaffold1500-139902	29	50553360	29	46300691	Diff pos
snp35034-scaffold4194-77578	29	48729281	29	46378693	Diff pos
snp24770-scaffold2531-21425	29	45563277	29	46405421	Diff pos
snp18804-scaffold19-6240051	X	69683101	X1	52406	Diff pos
snp18785-scaffold19-4589566	X	71365772	X1	184533	Diff pos
snp18786-scaffold19-4649955	X	71298931	X1	251385	Diff pos
snp18787-scaffold19-4762707	X	71184060	X1	366256	Diff pos
snp18789-scaffold19-4948313	X	70995960	X1	554364	Diff pos
snp18784-scaffold19-4425409	X	71525562	X1	750831	Diff pos
snp18781-scaffold19-4139071	X	71817298	X1	1032717	Diff pos
snp18779-scaffold19-3911811	X	72047912	X1	1263364	Diff pos
snp18777-scaffold19-3650746	X	72311890	X1	1527343	Diff pos
snp18776-scaffold19-3559359	X	72405353	X1	1620822	Diff pos
snp18767-scaffold19-2614051	X	73384299	X1	1946480	Diff pos
snp18769-scaffold19-2775210	X	73219822	X1	2110966	Diff pos
snp18772-scaffold19-3157956	X	72819204	X1	2350848	Diff pos
snp18773-scaffold19-3290891	X	72678452	X1	2491604	Diff pos
snp18766-scaffold19-2482308	X	73517277	X1	2559070	Diff pos
snp18765-scaffold19-2363186	X	73640070	X1	2711063	Diff pos
snp18764-scaffold19-2248901	X	73756400	X1	2816908	Diff pos
snp18758-scaffold19-1629258	X	74383409	X1	2950531	Diff pos
snp18759-scaffold19-1739812	X	74272032	X1	3061904	Diff pos
snp18761-scaffold19-1962291	X	74046024	X1	3250817	Diff pos
snp18762-scaffold19-2008471	X	73998614	X1	3298506	Diff pos
snp18763-scaffold19-2186159	X	73819867	X1	3477261	Diff pos
snp37086-scaffold450-173706	X	78515995	X1	3492760	Diff pos
snp37087-scaffold450-205042	X	78484994	X1	3523762	Diff pos
snp18755-scaffold19-1346724	X	74669325	X1	3537692	Diff pos
snp18752-scaffold19-902876	X	75121596	X1	3970936	Diff pos
snp18751-scaffold19-844311	X	75180934	X1	4030282	Diff pos
snp18744-scaffold19-302341	X	75729779	X1	4125450	Diff pos
snp18745-scaffold19-340396	X	75691475	X1	4163803	Diff pos
snp22896-scaffold228-5247035	X	102592544	X1	4257802	Diff pos
snp22895-scaffold228-5195721	X	102541180	X1	4309167	Diff pos
snp22894-scaffold228-5142639	X	102488357	X1	4362039	Diff pos
snp22893-scaffold228-5055782	X	102400997	X1	4449517	Diff pos
snp43897-scaffold594-238927	X	64322635	X1	4509889	Diff pos
snp18837-scaffold19-9517364	X	66370882	X1	4626456	Diff pos
snp18840-scaffold19-9781578	X	66101979	X1	4905157	Diff pos
snp18841-scaffold19-9842139	X	66039699	X1	4967446	Diff pos
snp18842-scaffold19-9929846	X	65949473	X1	5057655	Diff pos
snp18843-scaffold19-9973310	X	65905257	X1	5101866	Diff pos
snp18844-scaffold19-10090641	X	65796231	X1	5210896	Diff pos
snp18845-scaffold19-10290442	X	65594527	X1	5412609	Diff pos
snp18846-scaffold19-10440160	X	65442754	X1	5564389	Diff pos
snp18847-scaffold19-10498688	X	65386321	X1	5620604	Diff pos
snp18848-scaffold19-10545990	X	65339291	X1	5667632	Diff pos
snp18816-scaffold19-7522955	X	68385592	X1	5760287	Diff pos
snp18818-scaffold19-7709044	X	68196256	X1	7139996	Diff pos
snp18824-scaffold19-8263262	X	67631598	X1	7264122	Diff pos
snp18750-scaffold19-740583	X	75289134	X1	7329174	Diff pos
snp37104-scaffold450-1149334	X	77530936	X1	9156255	Diff pos
snp48005-scaffold6780-30646	X	77478174	X1	9190366	Diff pos
snp57466-scaffold919-293852	X	77367736	X1	9249069	Diff pos
snp37096-scaffold450-728094	X	77957703	X1	9306013	Diff pos
snp37097-scaffold450-798453	X	77887509	X1	9377838	Diff pos
snp37098-scaffold450-845786	X	77839261	X1	9425551	Diff pos
snp37099-scaffold450-900771	X	77783676	X1	9481178	Diff pos
snp37100-scaffold450-944922	X	77739268	X1	9525553	Diff pos
snp37101-scaffold450-1005766	X	77677533	X1	9584932	Diff pos
snp37092-scaffold450-508457	X	78178035	X1	9655319	Diff pos
snp18757-scaffold19-1474144	X	74539818	X1	10072437	Diff pos
snp25494-scaffold2626-148954	X	63007790	X1	10122878	Diff pos
snp25495-scaffold2626-181912	X	63040970	X1	10156055	Diff pos
snp32938-scaffold3811-16069	X	78729007	X1	10189208	Diff pos
snp57465-scaffold919-264341	X	77337953	X1	12069626	Diff pos
snp4611-scaffold1147-2262427	X	81014569	X1	12115321	Diff pos
snp4612-scaffold1147-2324153	X	81075715	X1	12176460	Diff pos
snp4616-scaffold1147-2553006	X	81303672	X1	12235251	Diff pos
snp4614-scaffold1147-2429358	X	81180128	X1	12268739	Diff pos
snp4618-scaffold1147-2640578	X	81391584	X1	12335990	Diff pos
snp22036-scaffold217-190844	X	89308037	X1	14672458	Diff pos
snp22037-scaffold217-230360	X	89268121	X1	14712350	Diff pos
snp22039-scaffold217-311182	X	89186539	X1	14793906	Diff pos
snp22040-scaffold217-342366	X	89155249	X1	14825165	Diff pos
snp22044-scaffold217-510160	X	88984881	X1	14909512	Diff pos
snp22043-scaffold217-475254	X	89020675	X1	14945309	Diff pos
snp22042-scaffold217-421858	X	89075330	X1	14999240	Diff pos
snp22041-scaffold217-392377	X	89104943	X1	15028847	Diff pos
snp22046-scaffold217-645828	X	88851996	X1	15112047	Diff pos
snp22047-scaffold217-699179	X	88809776	X1	15154268	Diff pos
snp22048-scaffold217-744125	X	88764561	X1	15199478	Diff pos
snp26056-scaffold270-1701610	X	88723536	X1	15240451	Diff pos
snp26055-scaffold270-1660222	X	88681900	X1	15282140	Diff pos
snp26053-scaffold270-1552890	X	88574055	X1	15370298	Diff pos
snp26052-scaffold270-1518226	X	88539068	X1	15405295	Diff pos
snp26051-scaffold270-1441105	X	88461216	X1	15483183	Diff pos
snp26050-scaffold270-1381708	X	88401253	X1	15543154	Diff pos
snp26049-scaffold270-1333469	X	88353020	X1	15593250	Diff pos
snp26047-scaffold270-1253123	X	88272027	X1	15636400	Diff pos
snp26048-scaffold270-1295771	X	88314761	X1	15679134	Diff pos
snp26046-scaffold270-1222342	X	88241021	X1	15709985	Diff pos
snp26045-scaffold270-1104578	X	88122820	X1	15828199	Diff pos
snp26044-scaffold270-1029270	X	88046903	X1	15904126	Diff pos
snp26043-scaffold270-991713	X	88009122	X1	15941927	Diff pos
snp26041-scaffold270-897680	X	87914044	X1	15975511	Diff pos
snp26040-scaffold270-844600	X	87860277	X1	16029278	Diff pos
snp26039-scaffold270-783966	X	87801009	X1	16088318	Diff pos
snp26038-scaffold270-716513	X	87734764	X1	16157476	Diff pos
snp26036-scaffold270-630336	X	87648632	X1	16243712	Diff pos
snp26035-scaffold270-594555	X	87613034	X1	16279308	Diff pos
snp26034-scaffold270-565042	X	87583467	X1	16308885	Diff pos
snp26032-scaffold270-476021	X	87493442	X1	16387966	Diff pos
snp26031-scaffold270-443962	X	87461405	X1	16420008	Diff pos
snp26030-scaffold270-406227	X	87423682	X1	16457732	Diff pos
snp26029-scaffold270-366697	X	87383326	X1	16498090	Diff pos
snp26028-scaffold270-295984	X	87312522	X1	16568909	Diff pos
snp26027-scaffold270-233592	X	87250067	X1	16607110	Diff pos
snp26026-scaffold270-167049	X	87182911	X1	16674271	Diff pos
snp46116-scaffold634-204180	X	86278496	X1	16756626	Diff pos
snp46117-scaffold634-247386	X	86321717	X1	16799863	Diff pos
snp18802-scaffold19-6108862	X	69815426	X1	16953927	Diff pos
snp18792-scaffold19-5280006	X	70661254	X1	17134967	Diff pos
snp18793-scaffold19-5362392	X	70577803	X1	17211244	Diff pos
snp18795-scaffold19-5522383	X	70415990	X1	17373108	Diff pos
snp18796-scaffold19-5578789	X	70359418	X1	17412065	Diff pos
snp18797-scaffold19-5622543	X	70314850	X1	17456649	Diff pos
snp18798-scaffold19-5726184	X	70208809	X1	17562691	Diff pos
snp18799-scaffold19-5810951	X	70116128	X1	17655374	Diff pos
snp18800-scaffold19-5918015	X	70008355	X1	17763152	Diff pos
snp18801-scaffold19-6016483	X	69909290	X1	17862226	Diff pos
snp36790-scaffold446-504273	X	84002050	X1	17987379	Diff pos
snp59893-scaffold997-123739	X	83839076	X1	18150388	Diff pos
snp59894-scaffold997-205899	X	83754985	X1	18234472	Diff pos
snp36789-scaffold446-371352	X	84135905	X1	18283760	Diff pos
snp36788-scaffold446-264976	X	84244448	X1	18392322	Diff pos
snp4607-scaffold1147-2029423	X	80781684	X1	18615400	Diff pos
snp36785-scaffold446-57826	X	84454941	X1	18736466	Diff pos
snp29230-scaffold3149-30675	X	89637866	X1	20326241	Diff pos
snp22032-scaffold217-796	X	89559353	X1	20404723	Diff pos
snp25963-scaffold2689-4643	X	89718440	X1	20448909	Diff pos
snp27049-scaffold2883-58782	X	89738703	X1	20460116	Diff pos
snp35007-scaffold4173-125576	X	90434784	X1	20556188	Diff pos
snp35004-scaffold4173-18858	X	90328093	X1	20567937	Diff pos
snp51088-scaffold7410-19097	X	90254422	X1	20613934	Diff pos
snp18281-scaffold1856-25548	X	90195045	X1	20653088	Diff pos
snp21227-scaffold2070-31093	X	89937113	X1	20732292	Diff pos
snp21322-scaffold2081-15188	X	89980744	X1	20775955	Diff pos
snp55066-scaffold844-8075	X	90053083	X1	20820351	Diff pos
snp23641-scaffold2389-219357	X	86619906	X1	20921171	Diff pos
snp56867-scaffold900-44077	X	94387891	X1	21112363	Diff pos
snp56868-scaffold900-81693	X	94426559	X1	21154310	Diff pos
snp56869-scaffold900-110699	X	94455575	X1	21183328	Diff pos
snp56870-scaffold900-156093	X	94500517	X1	21228269	Diff pos
snp56871-scaffold900-219074	X	94567415	X1	21316561	Diff pos
snp56872-scaffold900-263699	X	94614034	X1	21363178	Diff pos
snp56873-scaffold900-297317	X	94647990	X1	21397134	Diff pos
snp56874-scaffold900-408036	X	94764092	X1	21513245	Diff pos
snp57450-scaffold918-199392	X	103206632	X1	21590044	Diff pos
snp57449-scaffold918-153976	X	103249149	X1	21632495	Diff pos
snp56877-scaffold900-641783	X	94999523	X1	21778935	Diff pos
snp56883-scaffold900-1197144	X	95567599	X1	22129250	Diff pos
snp56882-scaffold900-1109916	X	95476689	X1	22209214	Diff pos
snp15994-scaffold1682-488077	X	96126860	X1	22318103	Diff pos
snp15841-scaffold1664-69993	X	97227128	X1	22405749	Diff pos
snp15840-scaffold1664-41345	X	97198501	X1	22434370	Diff pos
snp55299-scaffold852-963728	X	97143164	X1	22489733	Diff pos
snp55297-scaffold852-846584	X	97021958	X1	22610964	Diff pos
snp55285-scaffold852-149263	X	96318185	X1	22737972	Diff pos
snp55286-scaffold852-205150	X	96375395	X1	22795159	Diff pos
snp55287-scaffold852-245467	X	96415788	X1	22835536	Diff pos
snp55288-scaffold852-315234	X	96486200	X1	22906078	Diff pos
snp42418-scaffold560-661326	X	90561068	X1	22944120	Diff pos
snp56875-scaffold900-441044	X	94797523	X1	24168556	Diff pos
snp22897-scaffold228-5308969	X	102654669	X1	24200936	Diff pos
snp58779-scaffold96-239783	X	94100038	X1	24252516	Diff pos
snp58782-scaffold96-467593	X	93868409	X1	24425726	Diff pos
snp58783-scaffold96-597760	X	93736069	X1	24507109	Diff pos
snp58785-scaffold96-722001	X	93612516	X1	24630705	Diff pos
snp58789-scaffold96-979821	X	93349371	X1	24671595	Diff pos
snp58791-scaffold96-1143288	X	93182361	X1	25050306	Diff pos
snp58793-scaffold96-1380118	X	92950042	X1	25219894	Diff pos
snp58792-scaffold96-1327563	X	93003529	X1	25273388	Diff pos
snp4674-scaffold1151-225499	X	92407025	X1	25503679	Diff pos
snp4673-scaffold1151-190559	X	92371794	X1	25538910	Diff pos
snp4672-scaffold1151-52112	X	92230056	X1	25680667	Diff pos
snp13552-scaffold1524-69558	X	92173046	X1	25737677	Diff pos
snp22793-scaffold228-87443	X	97404455	X1	25806490	Diff pos
snp32898-scaffold380-2190086	X	127607853	X1	26880307	Diff pos
snp32899-scaffold380-2241397	X	127660580	X1	26933009	Diff pos
snp22821-scaffold228-1541467	X	98864730	X1	26945776	Diff pos
snp22820-scaffold228-1474766	X	98797925	X1	27011919	Diff pos
snp22819-scaffold228-1379044	X	98704261	X1	27104601	Diff pos
snp22818-scaffold228-1294881	X	98619751	X1	27189137	Diff pos
snp22817-scaffold228-1260187	X	98585285	X1	27223601	Diff pos
snp22816-scaffold228-1202818	X	98530933	X1	27277954	Diff pos
snp22822-scaffold228-1574356	X	98897698	X1	27322072	Diff pos
snp22842-scaffold228-2613167	X	99944283	X1	28281279	Diff pos
snp22841-scaffold228-2562929	X	99893990	X1	28304583	Diff pos
snp22843-scaffold228-2680768	X	100013260	X1	28380201	Diff pos
snp58795-scaffold96-1573855	X	92752732	X1	29755560	Diff pos
snp58794-scaffold96-1538163	X	92788545	X1	29791374	Diff pos
snp58829-scaffold961-36118	X	86015845	X1	30104953	Diff pos
snp57460-scaffold918-657579	X	102768217	X1	30188910	Diff pos
snp57446-scaffold918-4698	X	103395257	X1	30374459	Diff pos
snp8124-scaffold1299-252012	X	103650335	X1	30427929	Diff pos
snp8125-scaffold1299-314621	X	103712837	X1	30490431	Diff pos
snp8128-scaffold1299-479384	X	103877347	X1	30538635	Diff pos
snp57455-scaffold918-426183	X	103000877	X1	30647718	Diff pos
snp8123-scaffold1299-223106	X	103621430	X1	30682569	Diff pos
snp8129-scaffold1299-526582	X	103924453	X1	30774411	Diff pos
snp8165-scaffold1299-2252870	X	105649073	X1	31390409	Diff pos
snp8164-scaffold1299-2215570	X	105611424	X1	31428060	Diff pos
snp8163-scaffold1299-2178888	X	105574425	X1	31465087	Diff pos
snp8162-scaffold1299-2137151	X	105532712	X1	31506806	Diff pos
snp8161-scaffold1299-2107741	X	105503158	X1	31536329	Diff pos
snp8160-scaffold1299-2063836	X	105459368	X1	31580138	Diff pos
snp8159-scaffold1299-2030475	X	105425678	X1	31613843	Diff pos
snp8158-scaffold1299-1970957	X	105368772	X1	31670762	Diff pos
snp8157-scaffold1299-1934650	X	105332326	X1	31707208	Diff pos
snp8156-scaffold1299-1868518	X	105265141	X1	31774372	Diff pos
snp8155-scaffold1299-1827513	X	105223201	X1	31816331	Diff pos
snp8154-scaffold1299-1793790	X	105189472	X1	31850067	Diff pos
snp8153-scaffold1299-1720799	X	105116171	X1	31923374	Diff pos
snp8152-scaffold1299-1677062	X	105072382	X1	31967107	Diff pos
snp8151-scaffold1299-1594611	X	104989849	X1	32051291	Diff pos
snp8150-scaffold1299-1560617	X	104955847	X1	32085289	Diff pos
snp8148-scaffold1299-1468716	X	104863609	X1	32177494	Diff pos
snp8147-scaffold1299-1432011	X	104827041	X1	32214094	Diff pos
snp8144-scaffold1299-1301086	X	104695482	X1	32279308	Diff pos
snp8143-scaffold1299-1267960	X	104662444	X1	32312777	Diff pos
snp8142-scaffold1299-1223664	X	104618279	X1	32356942	Diff pos
snp8145-scaffold1299-1355945	X	104750876	X1	32414340	Diff pos
snp56880-scaffold900-995764	X	95360270	X1	32569875	Diff pos
snp8167-scaffold1299-2393310	X	105789730	X1	32653976	Diff pos
snp49709-scaffold71-4686087	X	108642944	X1	32985840	Diff pos
snp49710-scaffold71-4717365	X	108611276	X1	33017508	Diff pos
snp49711-scaffold71-4752577	X	108576193	X1	33052274	Diff pos
snp49712-scaffold71-4782573	X	108541526	X1	33086952	Diff pos
snp49713-scaffold71-4862915	X	108460684	X1	33168067	Diff pos
snp49714-scaffold71-4902744	X	108420819	X1	33207933	Diff pos
snp49715-scaffold71-4959815	X	108363005	X1	33265739	Diff pos
snp49716-scaffold71-5001139	X	108321589	X1	33307138	Diff pos
snp3543-scaffold111-1781804	X	108318950	X1	33309815	Diff pos
snp3540-scaffold111-1655249	X	108191296	X1	33438848	Diff pos
snp3539-scaffold111-1622973	X	108161045	X1	33469092	Diff pos
snp3538-scaffold111-1565370	X	108103853	X1	33526330	Diff pos
snp3536-scaffold111-1485294	X	108023724	X1	33607542	Diff pos
snp3535-scaffold111-1414265	X	107952406	X1	33678900	Diff pos
snp3534-scaffold111-1347568	X	107885174	X1	33746341	Diff pos
snp3533-scaffold111-1292345	X	107829630	X1	33801895	Diff pos
snp3532-scaffold111-1261296	X	107798514	X1	33844562	Diff pos
snp3531-scaffold111-1219187	X	107756283	X1	33886807	Diff pos
snp3529-scaffold111-1139252	X	107679219	X1	33958089	Diff pos
snp3528-scaffold111-1107729	X	107647474	X1	33989841	Diff pos
snp3527-scaffold111-1064430	X	107604043	X1	34033150	Diff pos
snp3526-scaffold111-1015998	X	107555453	X1	34081742	Diff pos
snp3513-scaffold111-403102	X	106936764	X1	34150449	Diff pos
snp3512-scaffold111-326324	X	106859459	X1	34227781	Diff pos
snp3521-scaffold111-695355	X	107231741	X1	34279967	Diff pos
snp3520-scaffold111-663595	X	107198025	X1	34312107	Diff pos
snp3519-scaffold111-634126	X	107168415	X1	34341710	Diff pos
snp3518-scaffold111-602721	X	107137160	X1	34372976	Diff pos
snp3517-scaffold111-572145	X	107106383	X1	34403776	Diff pos
snp3516-scaffold111-530127	X	107064370	X1	34445902	Diff pos
snp3515-scaffold111-496315	X	107030493	X1	34479782	Diff pos
snp3514-scaffold111-439847	X	106973639	X1	34536610	Diff pos
snp3511-scaffold111-262350	X	106796770	X1	34597724	Diff pos
snp3509-scaffold111-148810	X	106683858	X1	34710553	Diff pos
snp3508-scaffold111-118363	X	106653252	X1	34741158	Diff pos
snp3507-scaffold111-74184	X	106608962	X1	34785459	Diff pos
snp3506-scaffold111-37260	X	106572103	X1	34822307	Diff pos
snp3546-scaffold111-1987066	X	106339194	X1	34915015	Diff pos
snp3547-scaffold111-2036094	X	106288805	X1	34965406	Diff pos
snp3545-scaffold111-1938503	X	106388514	X1	35168149	Diff pos
snp49708-scaffold71-4612659	X	108716827	X1	35282428	Diff pos
snp34866-scaffold4157-25712	X	124988777	X1	38624695	Diff pos
snp37651-scaffold4639-8818	X	124967251	X1	38646222	Diff pos
snp57430-scaffold915-834	X	125152414	X1	38673490	Diff pos
snp49633-scaffold71-886612	X	112466871	X1	38875090	Diff pos
snp2133-scaffold1064-1709444	X	115860734	X1	39452699	Diff pos
snp2132-scaffold1064-1670496	X	115821694	X1	39491738	Diff pos
snp2131-scaffold1064-1621496	X	115772680	X1	39540724	Diff pos
snp2130-scaffold1064-1592130	X	115740219	X1	39569907	Diff pos
snp2129-scaffold1064-1556397	X	115703208	X1	39606918	Diff pos
snp2128-scaffold1064-1519130	X	115665973	X1	39644061	Diff pos
snp2127-scaffold1064-1455065	X	115601031	X1	39708922	Diff pos
snp2126-scaffold1064-1409668	X	115555852	X1	39754118	Diff pos
snp2125-scaffold1064-1376927	X	115522898	X1	39787075	Diff pos
snp2124-scaffold1064-1326769	X	115472586	X1	39837368	Diff pos
snp2123-scaffold1064-1296824	X	115442222	X1	39867740	Diff pos
snp2122-scaffold1064-1256815	X	115402076	X1	39907874	Diff pos
snp2121-scaffold1064-1224216	X	115369587	X1	39940363	Diff pos
snp2119-scaffold1064-1151745	X	115296837	X1	40013128	Diff pos
snp2118-scaffold1064-1091022	X	115236266	X1	40073700	Diff pos
snp2117-scaffold1064-1046078	X	115191288	X1	40118726	Diff pos
snp2116-scaffold1064-997879	X	115142970	X1	40168407	Diff pos
snp2115-scaffold1064-925124	X	115068265	X1	40243158	Diff pos
snp2114-scaffold1064-852732	X	114995054	X1	40316343	Diff pos
snp2113-scaffold1064-795038	X	114937058	X1	40374326	Diff pos
snp2112-scaffold1064-754263	X	114896179	X1	40415190	Diff pos
snp2111-scaffold1064-701960	X	114843730	X1	40467697	Diff pos
snp2110-scaffold1064-651783	X	114793001	X1	40518477	Diff pos
snp2109-scaffold1064-621205	X	114762406	X1	40549080	Diff pos
snp2107-scaffold1064-527343	X	114666469	X1	40645024	Diff pos
snp2105-scaffold1064-456349	X	114596312	X1	40715112	Diff pos
snp19698-scaffold1989-304659	X	113833048	X1	40761517	Diff pos
snp26859-scaffold2828-36711	X	113618651	X1	41534103	Diff pos
snp33884-scaffold3996-18743	X	113597058	X1	41555692	Diff pos
snp49615-scaffold71-27992	X	113594593	X1	41558159	Diff pos
snp19699-scaffold1989-355770	X	113781251	X1	41611143	Diff pos
snp19700-scaffold1989-395464	X	113743662	X1	41648738	Diff pos
snp19701-scaffold1989-463140	X	113675723	X1	41716671	Diff pos
snp33885-scaffold3996-80651	X	113445536	X1	41833086	Diff pos
snp37984-scaffold4710-4299	X	113383507	X1	41852626	Diff pos
snp49616-scaffold71-124466	X	113231945	X1	42006829	Diff pos
snp49617-scaffold71-169322	X	113186964	X1	42051838	Diff pos
snp49619-scaffold71-243965	X	113111975	X1	42126792	Diff pos
snp43811-scaffold589-1691694	X	115982983	X1	42240846	Diff pos
snp32882-scaffold380-1362341	X	126777703	X1	47976181	Diff pos
snp34259-scaffold402-1528309	X	122370545	X1	48003503	Diff pos
snp6621-scaffold1237-114663	X	118384899	X1	48467463	Diff pos
snp34270-scaffold402-1953496	X	122797350	X1	48516775	Diff pos
snp15789-scaffold1655-432130	X	131612459	X1	50545866	Diff pos
snp15790-scaffold1655-462241	X	131642659	X1	50576072	Diff pos
snp15791-scaffold1655-521698	X	131702014	X1	50629141	Diff pos
snp15792-scaffold1655-562212	X	131741996	X1	50669150	Diff pos
snp15793-scaffold1655-596259	X	131776098	X1	50703293	Diff pos
snp15794-scaffold1655-629846	X	131809604	X1	50736788	Diff pos
snp15795-scaffold1655-663825	X	131843560	X1	50770088	Diff pos
snp15783-scaffold1655-213434	X	131391808	X1	50783949	Diff pos
snp15784-scaffold1655-241971	X	131420835	X1	50812974	Diff pos
snp15787-scaffold1655-358338	X	131538392	X1	50859082	Diff pos
snp15786-scaffold1655-329457	X	131508759	X1	50888706	Diff pos
snp15785-scaffold1655-288905	X	131467857	X1	50929707	Diff pos
snp30961-scaffold3419-16744	X	125391322	X1	50953944	Diff pos
snp49661-scaffold71-2244476	X	111101973	X1	51751743	Diff pos
snp49662-scaffold71-2285923	X	111060032	X1	51793661	Diff pos
snp49663-scaffold71-2334586	X	111009326	X1	51844362	Diff pos
snp8117-scaffold1297-85760	X	134948140	X1	52030011	Diff pos
snp8118-scaffold1297-140763	X	135003575	X1	52085445	Diff pos
snp32875-scaffold380-941072	X	126352963	X1	52214380	Diff pos
snp32910-scaffold380-2752931	X	128174494	X1	53376997	Diff pos
snp32909-scaffold380-2713924	X	128135381	X1	53416100	Diff pos
snp32908-scaffold380-2675731	X	128096966	X1	53454481	Diff pos
snp32907-scaffold380-2629652	X	128051208	X1	53500889	Diff pos
snp32906-scaffold380-2592314	X	128013706	X1	53538423	Diff pos
snp32905-scaffold380-2525882	X	127947254	X1	53604884	Diff pos
snp32904-scaffold380-2471594	X	127892749	X1	53659341	Diff pos
snp32903-scaffold380-2437007	X	127857107	X1	53726487	Diff pos
snp32912-scaffold380-2837470	X	128257071	X1	53768972	Diff pos
snp30962-scaffold3419-47778	X	125361149	X1	53814720	Diff pos
snp32862-scaffold380-264733	X	125676694	X1	53930057	Diff pos
snp32913-scaffold380-2891797	X	128312762	X1	53955775	Diff pos
snp32914-scaffold380-2940150	X	128361510	X1	54004496	Diff pos
snp52666-scaffold789-357661	X	139383686	X1	54068328	Diff pos
snp32915-scaffold380-2998961	X	128417598	X1	54086972	Diff pos
snp55289-scaffold852-351907	X	96522968	X1	56711248	Diff pos
snp55291-scaffold852-484475	X	96656609	X1	56845034	Diff pos
snp55293-scaffold852-585741	X	96757882	X1	56947018	Diff pos
snp55296-scaffold852-770003	X	96944642	X1	57019358	Diff pos
snp55295-scaffold852-713234	X	96886490	X1	57077511	Diff pos
snp15780-scaffold1655-60386	X	131238537	X1	57185918	Diff pos
snp33809-scaffold398-1135419	X	136133512	X1	59805827	Diff pos
snp33808-scaffold398-1094199	X	136092030	X1	59847349	Diff pos
snp33807-scaffold398-1063994	X	136061436	X1	59878352	Diff pos
snp33806-scaffold398-1028231	X	136029894	X1	59909772	Diff pos
snp33805-scaffold398-998530	X	136000285	X1	59939192	Diff pos
snp33804-scaffold398-968891	X	135969985	X1	59968903	Diff pos
snp33803-scaffold398-918922	X	135921402	X1	60016905	Diff pos
snp33802-scaffold398-858378	X	135860008	X1	60078062	Diff pos
snp33801-scaffold398-826160	X	135827623	X1	60110523	Diff pos
snp33800-scaffold398-790137	X	135792781	X1	60147681	Diff pos
snp33799-scaffold398-740946	X	135742781	X1	60198243	Diff pos
snp33798-scaffold398-702816	X	135704886	X1	60236269	Diff pos
snp33797-scaffold398-660765	X	135663865	X1	60277275	Diff pos
snp33796-scaffold398-631838	X	135635694	X1	60305560	Diff pos
snp33795-scaffold398-590938	X	135594796	X1	60346521	Diff pos
snp33794-scaffold398-548223	X	135552385	X1	60388783	Diff pos
snp33793-scaffold398-500308	X	135504210	X1	60436985	Diff pos
snp33792-scaffold398-463343	X	135467001	X1	60474153	Diff pos
snp33791-scaffold398-415187	X	135422210	X1	60527435	Diff pos
snp33790-scaffold398-367261	X	135373669	X1	60576109	Diff pos
snp33788-scaffold398-251912	X	135258428	X1	60699084	Diff pos
snp33787-scaffold398-222102	X	135228586	X1	60728923	Diff pos
snp33810-scaffold398-1168915	X	136167793	X1	60939400	Diff pos
snp489-scaffold1012-397009	X	139637574	X1	64227225	Diff pos
snp490-scaffold1012-426076	X	139608480	X1	64256321	Diff pos
snp488-scaffold1012-341115	X	139692907	X1	64332156	Diff pos
snp15990-scaffold1682-50633	X	95686024	X1	65711239	Diff pos
snp22866-scaffold228-3773696	X	101115865	X1	65926317	Diff pos
snp22867-scaffold228-3824602	X	101167305	X1	65977751	Diff pos
snp18516-scaffold187-2244458	X	53716170	X2	23320	Diff pos
snp13735-scaffold153-2473978	X	57830104	X2	50637	Diff pos
snp13736-scaffold153-2505782	X	57797848	X2	82893	Diff pos
snp1298-scaffold1035-227906	X	55998007	X2	109512	Diff pos
snp7605-scaffold1271-199047	X	56821076	X2	218940	Diff pos
snp1318-scaffold1035-1140875	X	55078140	X2	251392	Diff pos
snp1317-scaffold1035-1112296	X	55107233	X2	280489	Diff pos
snp1327-scaffold1035-1575586	X	54643102	X2	386530	Diff pos
snp1330-scaffold1035-1718087	X	54465932	X2	492280	Diff pos
snp1328-scaffold1035-1647336	X	54570501	X2	1599714	Diff pos
snp38668-scaffold491-324144	X	53163881	X2	1636950	Diff pos
snp45823-scaffold63-3280	X	39261131	X2	1909505	Diff pos
snp17113-scaffold179-54007	X	39323440	X2	1971820	Diff pos
snp17114-scaffold179-97186	X	39367842	X2	2016243	Diff pos
snp17118-scaffold179-236511	X	39507305	X2	2120964	Diff pos
snp17117-scaffold179-202881	X	39473830	X2	2154473	Diff pos
snp17116-scaffold179-162134	X	39433122	X2	2195326	Diff pos
snp17115-scaffold179-132104	X	39402712	X2	2225736	Diff pos
snp17132-scaffold179-986129	X	40256966	X2	2281173	Diff pos
snp17130-scaffold179-913879	X	40183962	X2	2354158	Diff pos
snp17129-scaffold179-836847	X	40107932	X2	2429844	Diff pos
snp17128-scaffold179-781884	X	40052718	X2	2485972	Diff pos
snp17127-scaffold179-746989	X	40018029	X2	2520669	Diff pos
snp17126-scaffold179-697411	X	39968148	X2	2570542	Diff pos
snp17125-scaffold179-655870	X	39926919	X2	2611725	Diff pos
snp17124-scaffold179-587185	X	39858039	X2	2680620	Diff pos
snp17123-scaffold179-535697	X	39806108	X2	2732553	Diff pos
snp17122-scaffold179-484039	X	39754837	X2	2764687	Diff pos
snp17121-scaffold179-452266	X	39722964	X2	2796553	Diff pos
snp38682-scaffold491-1041290	X	52444675	X2	2801527	Diff pos
snp38706-scaffold491-2074131	X	51388202	X2	3669175	Diff pos
snp38705-scaffold491-2028858	X	51440390	X2	3730588	Diff pos
snp38704-scaffold491-1969079	X	51501818	X2	3791966	Diff pos
snp38703-scaffold491-1938241	X	51533606	X2	3823757	Diff pos
snp38702-scaffold491-1897543	X	51574998	X2	3865133	Diff pos
snp38707-scaffold491-2152572	X	51308624	X2	3905847	Diff pos
snp38724-scaffold491-3260119	X	50194866	X2	4572422	Diff pos
snp38723-scaffold491-3231023	X	50223912	X2	4601467	Diff pos
snp38722-scaffold491-3197448	X	50257486	X2	4635040	Diff pos
snp38721-scaffold491-3106698	X	50350965	X2	4728546	Diff pos
snp38720-scaffold491-3018994	X	50437080	X2	4814632	Diff pos
snp38719-scaffold491-2956282	X	50500256	X2	4877866	Diff pos
snp38718-scaffold491-2925921	X	50531290	X2	4908901	Diff pos
snp38717-scaffold491-2840572	X	50615090	X2	4994765	Diff pos
snp38716-scaffold491-2788781	X	50667143	X2	5046857	Diff pos
snp38681-scaffold491-975509	X	52511951	X2	5136141	Diff pos
snp38680-scaffold491-937292	X	52550095	X2	5174243	Diff pos
snp38673-scaffold491-557189	X	52926613	X2	5239570	Diff pos
snp38725-scaffold491-3340164	X	50114382	X2	5274590	Diff pos
snp20239-scaffold200-1900970	X	48109516	X2	6997347	Diff pos
snp20240-scaffold200-1939804	X	48148540	X2	7036350	Diff pos
snp38760-scaffold491-5155073	X	48280684	X2	7168448	Diff pos
snp38759-scaffold491-5082666	X	48354229	X2	7242006	Diff pos
snp38758-scaffold491-5040229	X	48397634	X2	7285426	Diff pos
snp20235-scaffold200-1671697	X	47872151	X2	7296854	Diff pos
snp13454-scaffold152-1058263	X	45128788	X2	9725994	Diff pos
snp13449-scaffold152-812937	X	45371487	X2	9775193	Diff pos
snp43286-scaffold5768-7817	X	29082451	X2	9984230	Diff pos
snp26461-scaffold276-6675942	X	29097835	X2	9999612	Diff pos
snp53031-scaffold798-107890	X	29108691	X2	10010473	Diff pos
snp13456-scaffold152-1213701	X	44972898	X2	10055408	Diff pos
snp13466-scaffold152-1719472	X	44462986	X2	10381881	Diff pos
snp13465-scaffold152-1662871	X	44520185	X2	10439059	Diff pos
snp13464-scaffold152-1624754	X	44558628	X2	10477511	Diff pos
snp13463-scaffold152-1569465	X	44614720	X2	10533606	Diff pos
snp13462-scaffold152-1528593	X	44656189	X2	10575098	Diff pos
snp51590-scaffold757-1999835	X	43262097	X2	10642774	Diff pos
snp51582-scaffold757-1578675	X	42839786	X2	11024343	Diff pos
snp51583-scaffold757-1613818	X	42875494	X2	11060060	Diff pos
snp51584-scaffold757-1651554	X	42913185	X2	11097748	Diff pos
snp51576-scaffold757-1298619	X	42557110	X2	11140940	Diff pos
snp17120-scaffold179-395218	X	39665189	X2	13144488	Diff pos
snp38674-scaffold491-593968	X	52889262	X2	13257860	Diff pos
snp45828-scaffold63-241151	X	39004988	X2	13384231	Diff pos
snp45831-scaffold63-401128	X	38842207	X2	13432816	Diff pos
snp45830-scaffold63-329453	X	38915316	X2	13484200	Diff pos
snp45829-scaffold63-294710	X	38951116	X2	13519914	Diff pos
snp45833-scaffold63-498743	X	38744460	X2	13539124	Diff pos
snp45832-scaffold63-458719	X	38784724	X2	13579546	Diff pos
snp45834-scaffold63-548135	X	38694906	X2	13652930	Diff pos
snp17134-scaffold179-1085796	X	40357720	X2	14649635	Diff pos
snp17133-scaffold179-1034340	X	40305551	X2	14701796	Diff pos
snp45856-scaffold63-1664124	X	37567086	X2	14749061	Diff pos
snp45843-scaffold63-1014695	X	38224454	X2	16190898	Diff pos
snp45888-scaffold63-3201450	X	36019631	X2	16263036	Diff pos
snp17136-scaffold179-1182722	X	40455883	X2	16334839	Diff pos
snp17135-scaffold179-1148340	X	40421482	X2	16369239	Diff pos
snp45892-scaffold63-3381349	X	35837079	X2	16521195	Diff pos
snp51561-scaffold757-485368	X	41747463	X2	17436427	Diff pos
snp45909-scaffold63-4315231	X	34902170	X2	17547241	Diff pos
snp57527-scaffold92-2710999	X	8321458	X2	19794591	Diff pos
snp51591-scaffold757-2051290	X	43313476	X2	19846325	Diff pos
snp13483-scaffold152-2543290	X	43646088	X2	19928068	Diff pos
snp14034-scaffold1556-23626	X	43572076	X2	20002065	Diff pos
snp14036-scaffold1556-101679	X	43518863	X2	20059507	Diff pos
snp14037-scaffold1556-157359	X	43463085	X2	20115295	Diff pos
snp31791-scaffold3556-12892	X	43434710	X2	20147649	Diff pos
snp13470-scaffold152-1932516	X	44247166	X2	20278473	Diff pos
snp13471-scaffold152-1971031	X	44208642	X2	20316989	Diff pos
snp13472-scaffold152-2000909	X	44178989	X2	20347064	Diff pos
snp13473-scaffold152-2061091	X	44118677	X2	20407395	Diff pos
snp13474-scaffold152-2104544	X	44075088	X2	20451014	Diff pos
snp13475-scaffold152-2136284	X	44046084	X2	20480018	Diff pos
snp13476-scaffold152-2206244	X	43977250	X2	20548843	Diff pos
snp13477-scaffold152-2248914	X	43934522	X2	20591564	Diff pos
snp13478-scaffold152-2285388	X	43897435	X2	20628671	Diff pos
snp13479-scaffold152-2326723	X	43855853	X2	20670262	Diff pos
snp13480-scaffold152-2375477	X	43805557	X2	20719859	Diff pos
snp35521-scaffold428-798253	X	880011	X2	20824338	Diff pos
snp35520-scaffold428-768998	X	851052	X2	20853302	Diff pos
snp35519-scaffold428-738240	X	819707	X2	20884647	Diff pos
snp35518-scaffold428-653937	X	733915	X2	20970442	Diff pos
snp35517-scaffold428-579943	X	658581	X2	21045759	Diff pos
snp35515-scaffold428-491297	X	569215	X2	21135315	Diff pos
snp35514-scaffold428-454070	X	532688	X2	21173393	Diff pos
snp35513-scaffold428-390257	X	467166	X2	21238951	Diff pos
snp35512-scaffold428-358707	X	435583	X2	21270534	Diff pos
snp35511-scaffold428-317538	X	393800	X2	21312313	Diff pos
snp35510-scaffold428-276894	X	352709	X2	21353418	Diff pos
snp35509-scaffold428-218395	X	292586	X2	21413599	Diff pos
snp35508-scaffold428-182615	X	255917	X2	21450249	Diff pos
snp35507-scaffold428-131612	X	204346	X2	21501811	Diff pos
snp35506-scaffold428-82037	X	152793	X2	21553353	Diff pos
snp45952-scaffold63-6636690	X	32558140	X2	21635295	Diff pos
snp57000-scaffold905-192832	X	29415343	X2	24720706	Diff pos
snp57001-scaffold905-226790	X	29448971	X2	24754329	Diff pos
snp2773-scaffold108-643740	X	28431528	X2	24785137	Diff pos
snp56024-scaffold873-581818	X	26504182	X2	25269622	Diff pos
snp56027-scaffold873-740753	X	26664402	X2	25429845	Diff pos
snp56028-scaffold873-783777	X	26707801	X2	25473241	Diff pos
snp56029-scaffold873-829526	X	26754550	X2	25519988	Diff pos
snp56030-scaffold873-876629	X	26802255	X2	25567714	Diff pos
snp3283-scaffold110-797627	X	23628183	X2	25674339	Diff pos
snp3282-scaffold110-690667	X	23737885	X2	25783401	Diff pos
snp3281-scaffold110-634981	X	23793722	X2	25839158	Diff pos
snp3280-scaffold110-575039	X	23853943	X2	25899407	Diff pos
snp3279-scaffold110-526029	X	23903210	X2	25948647	Diff pos
snp3278-scaffold110-490268	X	23939519	X2	25984816	Diff pos
snp3277-scaffold110-344299	X	24087881	X2	26138970	Diff pos
snp3276-scaffold110-290825	X	24142474	X2	26193582	Diff pos
snp3275-scaffold110-244260	X	24188713	X2	26239824	Diff pos
snp3274-scaffold110-172399	X	24258663	X2	26309773	Diff pos
snp3273-scaffold110-135146	X	24297091	X2	26348196	Diff pos
snp3272-scaffold110-88990	X	24343344	X2	26394448	Diff pos
snp56032-scaffold873-986408	X	26912911	X2	26521616	Diff pos
snp56034-scaffold873-1056082	X	26982842	X2	26591550	Diff pos
snp56036-scaffold873-1133463	X	27060712	X2	26669474	Diff pos
snp56038-scaffold873-1205397	X	27132815	X2	26741547	Diff pos
snp56039-scaffold873-1256692	X	27184699	X2	26793429	Diff pos
snp56041-scaffold873-1332893	X	27261275	X2	26870627	Diff pos
snp56022-scaffold873-489584	X	26411447	X2	26952717	Diff pos
snp9168-scaffold1334-466028	X	19911369	X2	31245467	Diff pos
snp9169-scaffold1334-517082	X	19961980	X2	31296058	Diff pos
snp9170-scaffold1334-578794	X	20024310	X2	31359768	Diff pos
snp9186-scaffold1334-1375687	X	20832351	X2	31394584	Diff pos
snp9187-scaffold1334-1446447	X	20903401	X2	31465627	Diff pos
snp9188-scaffold1334-1492477	X	20948254	X2	31512179	Diff pos
snp9189-scaffold1334-1556742	X	21013190	X2	31577100	Diff pos
snp56700-scaffold897-2426	X	21177385	X2	31599533	Diff pos
snp59515-scaffold981-4586	X	18636252	X2	32342255	Diff pos
snp59516-scaffold981-44887	X	18594881	X2	32383637	Diff pos
snp59517-scaffold981-87976	X	18551750	X2	32426732	Diff pos
snp9176-scaffold1334-813600	X	20262293	X2	32460462	Diff pos
snp29568-scaffold3208-1390	X	18671448	X2	33105205	Diff pos
snp36181-scaffold4319-4425	X	18796121	X2	33167857	Diff pos
snp18272-scaffold1854-10423	X	19366020	X2	33231342	Diff pos
snp17072-scaffold1780-10430	X	18803522	X2	33412913	Diff pos
snp59518-scaffold981-124190	X	18515472	X2	33533601	Diff pos
snp53030-scaffold798-39272	X	29178221	X2	33999850	Diff pos
snp56996-scaffold905-17066	X	29239024	X2	34081933	Diff pos
snp56997-scaffold905-85948	X	29308302	X2	34151212	Diff pos
snp56998-scaffold905-116484	X	29338739	X2	34181648	Diff pos
snp25899-scaffold2678-161168	X	17415984	X2	34270156	Diff pos
snp33516-scaffold3932-30276	X	17220971	X2	34379309	Diff pos
snp22976-scaffold2291-52285	X	17089895	X2	34511426	Diff pos
snp25895-scaffold2678-15354	X	17271255	X2	34597975	Diff pos
snp25896-scaffold2678-51812	X	17308660	X2	34635374	Diff pos
snp56554-scaffold894-119931	X	16855159	X2	34723160	Diff pos
snp13737-scaffold153-2561897	X	57740959	X2	35893260	Diff pos
snp56588-scaffold894-1585513	X	15381889	X2	35997191	Diff pos
snp7220-scaffold1267-307613	X	12411181	X2	38841869	Diff pos
snp7219-scaffold1267-268453	X	12450203	X2	38880897	Diff pos
snp7221-scaffold1267-336646	X	12381782	X2	38965098	Diff pos
snp12812-scaffold1494-64052	X	11192133	X2	40155059	Diff pos
snp12811-scaffold1494-34470	X	11223039	X2	40185992	Diff pos
snp25921-scaffold268-798983	X	10866990	X2	40228493	Diff pos
snp25925-scaffold268-1042355	X	11112770	X2	40704239	Diff pos
snp25909-scaffold268-259763	X	10325718	X2	40758515	Diff pos
snp25905-scaffold268-11384	X	10074171	X2	41227691	Diff pos
snp57555-scaffold92-4118228	X	9731119	X2	41264434	Diff pos
snp57537-scaffold92-3177920	X	8785743	X2	42003540	Diff pos
snp57539-scaffold92-3291287	X	8903979	X2	42121732	Diff pos
snp57536-scaffold92-3121755	X	8729118	X2	42254993	Diff pos
snp57526-scaffold92-2680990	X	8291198	X2	42666881	Diff pos
snp57517-scaffold92-2186636	X	7790044	X2	42720115	Diff pos
snp57518-scaffold92-2215329	X	7819219	X2	42749294	Diff pos
snp57519-scaffold92-2261535	X	7865512	X2	42795571	Diff pos
snp57520-scaffold92-2344753	X	7947057	X2	42877102	Diff pos
snp57522-scaffold92-2438964	X	8042803	X2	42972855	Diff pos
snp57524-scaffold92-2533567	X	8138687	X2	43068708	Diff pos
snp57525-scaffold92-2598127	X	8204377	X2	43134324	Diff pos
snp57516-scaffold92-2136864	X	7738462	X2	43179643	Diff pos
snp57480-scaffold92-464959	X	5846729	X2	44852240	Diff pos
snp57479-scaffold92-420201	X	6006045	X2	44906870	Diff pos
snp34358-scaffold403-2393881	X	3939039	X2	45257404	Diff pos
snp57470-scaffold92-84844	X	5668758	X2	45331160	Diff pos
snp34317-scaffold403-219114	X	1743772	X2	48998238	Diff pos
snp34318-scaffold403-302467	X	1827333	X2	49081703	Diff pos
snp34320-scaffold403-416634	X	1941240	X2	49195373	Diff pos
snp34322-scaffold403-510260	X	2036120	X2	49290290	Diff pos
snp34323-scaffold403-572368	X	2098485	X2	49352685	Diff pos
snp34324-scaffold403-609731	X	2136292	X2	49390499	Diff pos
snp34325-scaffold403-646318	X	2174028	X2	49429680	Diff pos
snp34326-scaffold403-690869	X	2219860	X2	49475583	Diff pos
snp34328-scaffold403-831543	X	2363363	X2	49619074	Diff pos
snp34330-scaffold403-907163	X	2439810	X2	49695247	Diff pos
snp34331-scaffold403-937118	X	2470239	X2	49725584	Diff pos
snp34334-scaffold403-1120552	X	2658536	X2	49912514	Diff pos
snp48449-scaffold688-1083890	1	9857103	NW_017195430.1	7321	Diff chr
snp43702-scaffold586-48283	1	32159541	NW_017216825.1	5106	Diff chr
snp54646-scaffold835-375339	1	40279753	NW_017212145.1	4338	Diff chr
snp45637-scaffold627-649572	1	41313611	NW_017213414.1	11436	Diff chr
snp26324-scaffold276-841587	1	90553519	NW_017199709.1	12632	Diff chr
snp30171-scaffold332-65209	1	100873110	NW_017199221.1	2137	Diff chr
snp11313-scaffold1409-232485	1	101572226	NW_017214269.1	24061	Diff chr
snp16777-scaffold1758-144644	1	101958580	NW_017197173.1	3959	Diff chr
snp6993-scaffold1257-1318233	1	102653766	NW_017192230.1	13525	Diff chr
snp25541-scaffold263-1531980	1	111283227	NW_017212428.1	19579	Diff chr
snp25585-scaffold263-3405911	1	113165929	NW_017191590.1	8076	Diff chr
snp27172-scaffold29-1291854	1	118938271	NW_017211682.1	14321	Diff chr
snp16951-scaffold177-952132	1	122904724	NW_017207670.1	4161	Diff chr
snp23020-scaffold230-1421335	1	133448715	NW_017216467.1	1010	Diff chr
snp48959-scaffold699-670724	1	135160328	NW_017198025.1	17773	Diff chr
snp28927-scaffold3111-163302	1	143610737	NW_017204900.1	9611	Diff chr
snp12151-scaffold145-812072	1	150755254	NW_017205255.1	12913	Diff chr
snp30501-scaffold3367-5901	1	150818480	NW_017191234.1	8838	Diff chr
snp21994-scaffold2163-540880	1	150823516	NW_017218139.1	10336	Diff chr
snp26163-scaffold2739-22429	1	151253628	NW_017216656.1	12571	Diff chr
snp37529-scaffold46-1284598	1	154016522	NW_017214946.1	17626	Diff chr
snp38032-scaffold473-648071	10	1508111	NW_017189960.1	12126	Diff chr
snp24032-scaffold2444-38486	10	22822379	NW_017189654.1	17918	Diff chr
snp24033-scaffold2444-69291	10	22854117	NW_017212254.1	6087	Diff chr
snp37454-scaffold4569-36967	10	23304515	NW_017189989.1	1779	Diff chr
snp17596-scaffold1827-17666	10	23395935	NW_017200184.1	15031	Diff chr
snp30554-scaffold3386-3408	10	23456608	NW_017213454.1	11534	Diff chr
snp3617-scaffold1112-47921	10	24186304	NW_017189764.1	6144	Diff chr
snp24775-scaffold2534-3371	10	25013969	NW_017189764.1	9341	Diff chr
snp16070-scaffold1690-723423	10	36000179	NW_017198550.1	4795	Diff chr
snp48025-scaffold68-584411	10	54184556	NW_017211556.1	9848	Diff chr
snp48015-scaffold68-233695	10	54525817	NW_017195302.1	6115	Diff chr
snp18161-scaffold185-15129051	10	67815535	NW_017200647.1	13895	Diff chr
snp1433-scaffold104-453661	10	77215784	NW_017211576.1	660	Diff chr
snp2603-scaffold1076-1552336	10	89654982	NW_017214847.1	15406	Diff chr
snp57088-scaffold908-899123	10	93165444	NW_017214497.1	7121	Diff chr
snp57085-scaffold908-732326	10	93334554	NW_017212645.1	6209	Diff chr
snp43121-scaffold572-3172925	10	97340525	NW_017218148.1	9293	Diff chr
snp8032-scaffold1291-43464	10	97631379	NW_017215795.1	12549	Diff chr
snp8044-scaffold1291-572033	10	98167858	NW_017192830.1	569	Diff chr
snp41014-scaffold53-63994	11	567821	NW_017190156.1	37736	Diff chr
snp41015-scaffold53-201500	11	627153	NW_017190156.1	97295	Diff chr
snp27476-scaffold293-171686	11	13292548	NW_017191897.1	3160	Diff chr
snp20187-scaffold20-1139390	11	57899164	NW_017193051.1	31633	Diff chr
snp54088-scaffold824-647174	11	58893183	NW_017190438.1	6978	Diff chr
snp54076-scaffold824-39200	11	59501396	NW_017211376.1	8284	Diff chr
snp18054-scaffold185-10574388	11	63872822	NW_017217595.1	5608	Diff chr
snp24758-scaffold253-1458464	11	91834757	NW_017212920.1	11581	Diff chr
snp30331-scaffold3334-94374	11	105244419	NW_017189846.1	23197	Diff chr
snp21488-scaffold2099-248959	11	105346218	NW_017218984.1	15177	Diff chr
snp54516-scaffold831-285480	11	105921587	NW_017189579.1	15980	Diff chr
snp38305-scaffold483-551181	12	579486	NW_017206562.1	11398	Diff chr
snp15881-scaffold1667-1458645	12	2308993	19	36289167	Diff chr
snp49556-scaffold707-785718	12	7350058	NW_017193916.1	17808	Diff chr
snp50190-scaffold717-5108761	12	27223423	NW_017202641.1	18820	Diff chr
snp57063-scaffold907-769924	12	61376167	NW_017211750.1	9892	Diff chr
snp42729-scaffold568-1834785	12	67580905	NW_017217519.1	17077	Diff chr
snp42710-scaffold568-985498	12	68439281	NW_017215304.1	4622	Diff chr
snp42700-scaffold568-574358	12	68852071	NW_017217176.1	10308	Diff chr
snp23406-scaffold2348-39685	12	71400920	NW_017189697.1	35660	Diff chr
snp22120-scaffold2183-110035	12	71454394	NW_017218329.1	11610	Diff chr
snp22119-scaffold2183-68107	12	71496814	NW_017189558.1	18240	Diff chr
snp21098-scaffold2065-55125	12	71663380	NW_017189558.1	13879	Diff chr
snp21495-scaffold21-340499	12	73651181	NW_017212076.1	11463	Diff chr
snp38184-scaffold4795-317992	12	87114239	NW_017190165.1	90842	Diff chr
snp2036-scaffold1060-12483	12	87141999	NW_017190165.1	62925	Diff chr
snp2037-scaffold1060-67109	12	87191163	NW_017190165.1	13485	Diff chr
snp2038-scaffold1060-125943	12	87251910	NW_017189796.1	49324	Diff chr
snp2039-scaffold1060-202673	12	87328044	NW_017189796.1	125343	Diff chr
snp2040-scaffold1060-231195	12	87359175	NW_017189796.1	154115	Diff chr
snp2041-scaffold1060-278022	12	87403611	NW_017189796.1	198624	Diff chr
snp27723-scaffold2958-504147	12	87440296	NW_017189796.1	235424	Diff chr
snp27722-scaffold2958-473056	12	87470664	NW_017189962.1	13632	Diff chr
snp27721-scaffold2958-420627	12	87518039	NW_017189962.1	60027	Diff chr
snp27718-scaffold2958-309033	12	87630920	NW_017189962.1	170302	Diff chr
snp27717-scaffold2958-273543	12	87666035	NW_017189962.1	205924	Diff chr
snp27716-scaffold2958-242874	12	87697234	NW_017189962.1	235339	Diff chr
snp27715-scaffold2958-209203	12	87729891	NW_017189962.1	267711	Diff chr
snp27714-scaffold2958-161723	12	87774218	NW_017189962.1	312495	Diff chr
snp27713-scaffold2958-76052	12	87834194	NW_017189962.1	372582	Diff chr
snp16369-scaffold1726-210060	12	87922994	NW_017189962.1	461155	Diff chr
snp16368-scaffold1726-140559	12	87991618	NW_017189962.1	530271	Diff chr
snp16367-scaffold1726-108668	12	88022443	NW_017189962.1	561146	Diff chr
snp16366-scaffold1726-50077	12	88081512	NW_017189962.1	619615	Diff chr
snp16365-scaffold1726-13149	12	88118468	NW_017189962.1	656511	Diff chr
snp44852-scaffold611-98970	13	2236672	NW_017201933.1	17940	Diff chr
snp44865-scaffold611-697360	13	2844511	NW_017219217.1	12874	Diff chr
snp32502-scaffold371-419874	13	41059125	NW_017214525.1	12752	Diff chr
snp13050-scaffold150-3127888	13	50252704	NW_017204967.1	4122	Diff chr
snp45568-scaffold622-1575743	13	81589672	NW_017213564.1	3856	Diff chr
snp17790-scaffold1849-2943	14	13747270	NW_017190166.1	19392	Diff chr
snp17791-scaffold1849-48144	14	13789691	NW_017190166.1	61826	Diff chr
snp17792-scaffold1849-77498	14	13818242	NW_017190166.1	90414	Diff chr
snp17801-scaffold1849-492480	14	14224059	NW_017192798.1	3784	Diff chr
snp17806-scaffold1849-761076	14	14493355	NW_017203681.1	12947	Diff chr
snp19596-scaffold1975-832789	14	15107412	NW_017189739.1	30852	Diff chr
snp23532-scaffold237-1984865	14	48388522	NW_017193372.1	3583	Diff chr
snp52822-scaffold791-2763342	14	57692006	NW_017210038.1	4428	Diff chr
snp1869-scaffold1052-1714959	14	69736326	NW_017218073.1	5170	Diff chr
snp8385-scaffold1300-1091582	14	84777761	NW_017212664.1	8393	Diff chr
snp3001-scaffold1090-1322601	14	89839000	NW_017218552.1	1425	Diff chr
snp32939-scaffold3812-13302	14	89856856	NW_017193495.1	19866	Diff chr
snp49567-scaffold708-138193	14	94678883	NW_017215793.1	10422	Diff chr
snp30051-scaffold329-485656	15	1576230	NW_017214203.1	9517	Diff chr
snp30043-scaffold329-137479	15	1930005	NW_017215297.1	11761	Diff chr
snp130-scaffold100-2425437	15	7940414	NW_017213028.1	18738	Diff chr
snp131-scaffold100-2465624	15	7981339	NW_017212596.1	10318	Diff chr
snp14008-scaffold1553-670096	15	9236677	NW_017189771.1	18649	Diff chr
snp13999-scaffold1553-273498	15	9636795	NW_017214224.1	7332	Diff chr
snp13995-scaffold1553-126087	15	9781447	NW_017214192.1	21275	Diff chr
snp6687-scaffold1240-1468772	15	11181142	NW_017211974.1	6372	Diff chr
snp54741-scaffold837-2728568	15	56907799	NW_017190912.1	4685	Diff chr
snp42969-scaffold57-5337675	15	60680057	NW_017212051.1	9692	Diff chr
snp11211-scaffold1400-776858	15	67481199	NW_017196749.1	3150	Diff chr
snp13979-scaffold1550-256005	15	78032658	NW_017189802.1	11111	Diff chr
snp25595-scaffold2631-8933	15	78065426	NW_017210682.1	12842	Diff chr
snp31313-scaffold3450-19148	15	78090428	NW_017211321.1	4696	Diff chr
snp35603-scaffold429-739582	15	80814454	NW_017189682.1	15784	Diff chr
snp19416-scaffold1960-88724	15	82858909	NW_017189667.1	36225	Diff chr
snp52036-scaffold766-32112	16	519097	NW_017190145.1	59803	Diff chr
snp52037-scaffold766-71052	16	559136	NW_017190145.1	99875	Diff chr
snp6870-scaffold1250-266880	16	609506	10	101054232	Diff chr
snp37483-scaffold4582-6164	16	665661	NW_017189879.1	14321	Diff chr
snp45213-scaffold617-25565	16	968867	28	44630919	Diff chr
snp28226-scaffold3007-1472	16	1865346	NW_017215248.1	11465	Diff chr
snp19644-scaffold1986-2417	16	2412707	NW_017195890.1	8217	Diff chr
snp43134-scaffold573-339248	16	5969308	NW_017213912.1	14860	Diff chr
snp44165-scaffold60-54728	16	7187013	NW_017217444.1	10248	Diff chr
snp44164-scaffold60-437	16	7241478	NW_017200652.1	2494	Diff chr
snp4452-scaffold1142-144322	16	7393350	NW_017199698.1	1627	Diff chr
snp33876-scaffold399-2197885	16	11565612	27	279932	Diff chr
snp4933-scaffold1167-350887	16	14030388	NW_017199421.1	1359	Diff chr
snp4945-scaffold1167-815477	16	14489640	NW_017195380.1	12522	Diff chr
snp58602-scaffold955-20130	16	16724276	29	18785161	Diff chr
snp55074-scaffold845-310817	16	20017455	NW_017218261.1	6230	Diff chr
snp50590-scaffold727-1757116	16	39945234	NW_017189866.1	14919	Diff chr
snp50606-scaffold727-2540446	16	40734366	NW_017213410.1	8848	Diff chr
snp47152-scaffold6591-8244	16	44268280	NW_017212328.1	23187	Diff chr
snp8625-scaffold131-2033255	16	58824063	NW_017210139.1	437	Diff chr
snp27832-scaffold299-847589	16	75692516	NW_017217806.1	2954	Diff chr
snp30383-scaffold3340-189219	16	80431165	NW_017189671.1	20135	Diff chr
snp27346-scaffold2905-34820	16	80687881	NW_017189732.1	26863	Diff chr
snp34224-scaffold4012-13687	16	80936667	NW_017189592.1	27336	Diff chr
snp53390-scaffold806-196702	17	2546396	NW_017203416.1	7643	Diff chr
snp13342-scaffold1514-423249	17	22199133	NW_017210548.1	19920	Diff chr
snp43346-scaffold578-398255	17	22944468	NW_017196631.1	5237	Diff chr
snp19742-scaffold199-1733770	17	25960810	NW_017195985.1	6835	Diff chr
snp19812-scaffold199-4855993	17	29084083	NW_017212232.1	10380	Diff chr
snp35586-scaffold428-3748502	17	31372818	NW_017217942.1	5222	Diff chr
snp35584-scaffold428-3644394	17	31477119	28	6969510	Diff chr
snp35583-scaffold428-3595618	17	31525275	28	7017689	Diff chr
snp35582-scaffold428-3545123	17	31577497	28	7069978	Diff chr
snp35581-scaffold428-3493228	17	31630734	28	7123188	Diff chr
snp43538-scaffold581-261807	17	33957085	NW_017199155.1	10209	Diff chr
snp43586-scaffold581-2548687	17	36240135	NW_017190260.1	15036	Diff chr
snp12020-scaffold1443-163769	17	36920309	NW_017217932.1	7350	Diff chr
snp16279-scaffold1714-238586	17	44401140	NW_017214223.1	1794	Diff chr
snp4015-scaffold1126-2038621	17	48715437	NW_017214367.1	11246	Diff chr
snp12121-scaffold1448-847838	17	62371480	NW_017189638.1	25558	Diff chr
snp14512-scaffold1586-33100	17	65053990	NW_017189867.1	8564	Diff chr
snp25345-scaffold2611-119717	17	71453174	NW_017190051.1	135262	Diff chr
snp25346-scaffold2611-148249	17	71479704	NW_017189896.1	6313	Diff chr
snp25347-scaffold2611-178902	17	71510392	NW_017189896.1	36993	Diff chr
snp25348-scaffold2611-235538	17	71560369	NW_017189896.1	86971	Diff chr
snp25349-scaffold2611-294355	17	71608341	NW_017189896.1	134859	Diff chr
snp25350-scaffold2611-377113	17	71691229	NW_017189530.1	27521	Diff chr
snp41404-scaffold5388-246493	17	71838265	NW_017189530.1	174908	Diff chr
snp41403-scaffold5388-198417	17	71885633	NW_017189530.1	222083	Diff chr
snp41402-scaffold5388-123698	17	71960690	NW_017189530.1	297247	Diff chr
snp41401-scaffold5388-93061	17	71990777	NW_017189530.1	327541	Diff chr
snp12712-scaffold14886-4018	17	72126982	NW_017189530.1	463767	Diff chr
snp27051-scaffold2884-133127	17	72218080	NW_017189530.1	554963	Diff chr
snp27050-scaffold2884-64391	17	72285073	NW_017189662.1	31024	Diff chr
snp23852-scaffold2400-17692	17	72351081	NW_017189851.1	54530	Diff chr
snp23853-scaffold2400-78472	17	72406802	NW_017189851.1	110434	Diff chr
snp35502-scaffold4275-8622	17	72498944	NW_017189851.1	202067	Diff chr
snp27804-scaffold2986-241887	17	72509846	NW_017189851.1	213034	Diff chr
snp27803-scaffold2986-190822	17	72558586	NW_017189851.1	261813	Diff chr
snp27802-scaffold2986-153251	17	72596565	NW_017189851.1	302831	Diff chr
snp27800-scaffold2986-46095	17	72699387	NW_017189851.1	405328	Diff chr
snp25887-scaffold2674-182257	17	72783944	NW_017189851.1	491334	Diff chr
snp25886-scaffold2674-121012	17	72843078	NW_017189851.1	549970	Diff chr
snp25885-scaffold2674-34300	17	72919343	NW_017189851.1	626400	Diff chr
snp26810-scaffold2812-54948	17	72953550	NW_017189851.1	660389	Diff chr
snp53476-scaffold8108-32626	17	73035023	NW_017189851.1	741888	Diff chr
snp6125-scaffold1217-4536	18	30872	NW_017190138.1	120097	Diff chr
snp6126-scaffold1217-40512	18	67524	NW_017190138.1	83420	Diff chr
snp6127-scaffold1217-92138	18	120290	NW_017190138.1	30640	Diff chr
snp41886-scaffold546-1347178	18	9523226	NW_017204686.1	3855	Diff chr
snp40231-scaffold512-3206150	18	18260626	NW_017211586.1	13303	Diff chr
snp35692-scaffold43-3637981	18	20431540	NW_017213974.1	7361	Diff chr
snp37895-scaffold467-1079728	18	29476605	NW_017213431.1	969	Diff chr
snp16020-scaffold1687-146606	18	42428605	NW_017218773.1	14362	Diff chr
snp16022-scaffold1687-233723	18	42515896	NW_017215739.1	4689	Diff chr
snp21615-scaffold2118-398580	18	49242565	NW_017193206.1	1219	Diff chr
snp21612-scaffold2118-289964	18	49352988	NW_017189872.1	16336	Diff chr
snp21605-scaffold2118-16641	18	49981525	NW_017214358.1	19164	Diff chr
snp26874-scaffold283-602185	18	56459887	NW_017190593.1	13350	Diff chr
snp9687-scaffold1348-7500	18	56659513	NW_017199917.1	21156	Diff chr
snp27342-scaffold2901-665	18	56692854	NW_017214004.1	16235	Diff chr
snp46623-scaffold6476-10344	18	56767863	NW_017213282.1	5797	Diff chr
snp46060-scaffold632-20572	18	58712786	NW_017218788.1	10248	Diff chr
snp13222-scaffold1508-49074	18	58905888	NW_017190029.1	98979	Diff chr
snp13940-scaffold1546-88619	18	58989926	NW_017190029.1	68641	Diff chr
snp18739-scaffold1898-7035	18	59012304	NW_017190029.1	91044	Diff chr
snp25481-scaffold2620-9186	18	59131651	NW_017190029.1	33335	Diff chr
snp5261-scaffold1182-13098	18	59662912	NW_017211852.1	9684	Diff chr
snp20328-scaffold2011-89596	18	59823561	NW_017212294.1	4371	Diff chr
snp52184-scaffold773-6794	18	62422667	NW_017213981.1	6090	Diff chr
snp17435-scaffold1804-509765	18	66314514	NW_017212008.1	19831	Diff chr
snp55473-scaffold859-2076187	19	10342874	NW_017202903.1	5393	Diff chr
snp32173-scaffold364-1349147	19	47013209	NW_017201877.1	7302	Diff chr
snp41335-scaffold537-2721644	19	58999785	NW_017217853.1	3348	Diff chr
snp24036-scaffold2445-127201	19	62489909	NW_017216058.1	11544	Diff chr
snp38036-scaffold474-1982	2	71049	NW_017189900.1	3631	Diff chr
snp38037-scaffold474-35123	2	100542	NW_017189588.1	54672	Diff chr
snp38038-scaffold474-64813	2	130243	NW_017189588.1	24983	Diff chr
snp38039-scaffold474-100362	2	167329	NW_017197087.1	1590	Diff chr
snp58399-scaffold948-229644	2	3420824	NW_017193439.1	8911	Diff chr
snp32312-scaffold367-431229	2	9783807	NW_017195456.1	4037	Diff chr
snp33242-scaffold39-553320	2	26637844	NW_017213515.1	3838	Diff chr
snp20402-scaffold202-1536498	2	32323473	NW_017205466.1	9452	Diff chr
snp20416-scaffold202-2156422	2	32948608	NW_017193395.1	9921	Diff chr
snp20479-scaffold202-4950867	2	35754715	NW_017189798.1	8887	Diff chr
snp44983-scaffold614-150215	2	46788903	NW_017216733.1	8797	Diff chr
snp44990-scaffold614-478818	2	47120306	NW_017210027.1	15005	Diff chr
snp6932-scaffold1252-939225	2	54696285	NW_017189834.1	21377	Diff chr
snp33483-scaffold393-121300	2	68708029	NW_017211749.1	6609	Diff chr
snp50947-scaffold739-2446858	2	73758682	NW_017193150.1	12592	Diff chr
snp22440-scaffold222-279626	2	92831457	3	80261738	Diff chr
snp7431-scaffold127-2239952	2	110460395	NW_017191778.1	19486	Diff chr
snp22293-scaffold220-908607	2	133925704	NW_017189554.1	39948	Diff chr
snp28317-scaffold3010-171515	2	135291535	NW_017189527.1	62719	Diff chr
snp28318-scaffold3010-202887	2	135322790	NW_017189527.1	31447	Diff chr
snp25935-scaffold2682-34164	2	136187845	NW_017189886.1	4624	Diff chr
snp24603-scaffold2501-59149	20	137425	NW_017190145.1	85013	Diff chr
snp56519-scaffold891-118173	20	287945	NW_017189841.1	10512	Diff chr
snp56520-scaffold891-152835	20	322644	NW_017189619.1	19304	Diff chr
snp56521-scaffold891-187185	20	358261	17	68660089	Diff chr
snp27724-scaffold2959-15765	20	393167	17	68695194	Diff chr
snp39044-scaffold4945-5317	20	468133	17	68769879	Diff chr
snp52379-scaffold779-2013281	20	474549	17	68776309	Diff chr
snp49774-scaffold711-5670	20	21816044	NW_017215912.1	7716	Diff chr
snp16797-scaffold176-10979	20	21833002	NW_017215912.1	22689	Diff chr
snp45349-scaffold62-537900	20	28301377	NW_017191568.1	7009	Diff chr
snp46228-scaffold637-3697664	20	43114540	NW_017214754.1	10416	Diff chr
snp34049-scaffold40-4666739	20	49619673	NW_017214292.1	19711	Diff chr
snp25994-scaffold269-1368318	20	55686046	NW_017219146.1	8903	Diff chr
snp25950-scaffold2687-250286	20	71307869	NW_017189686.1	25711	Diff chr
snp50351-scaffold72-1937366	21	10995324	NW_017211125.1	16181	Diff chr
snp57236-scaffold911-1241748	21	17265587	NW_017218030.1	5583	Diff chr
snp7144-scaffold1265-4513	21	19024171	NW_017216372.1	6066	Diff chr
snp41035-scaffold530-298041	21	19569561	18	62211303	Diff chr
snp24519-scaffold2486-19173	21	24629486	NW_017189605.1	4079	Diff chr
snp35501-scaffold4274-2335	21	24648252	NW_017189605.1	22841	Diff chr
snp16426-scaffold1731-3753	21	24673994	NW_017189605.1	48530	Diff chr
snp18803-scaffold19-6186522	21	25854597	NW_017190138.1	7516	Diff chr
snp39966-scaffold510-306217	21	27376639	7	101280287	Diff chr
snp8718-scaffold1311-74456	21	31129886	NW_017190561.1	8037	Diff chr
snp32020-scaffold3599-15806	21	34697161	NW_017189575.1	37164	Diff chr
snp21051-scaffold2060-12570	21	34719765	NW_017189575.1	14567	Diff chr
snp19114-scaffold1921-268207	21	34965001	NW_017195490.1	18003	Diff chr
snp38783-scaffold492-830896	21	43088038	NW_017215147.1	10527	Diff chr
snp15689-scaffold165-4162084	21	53471589	NW_017195157.1	29618	Diff chr
snp15683-scaffold165-3943686	21	53693642	NW_017217928.1	3039	Diff chr
snp15678-scaffold165-3706976	21	53929656	NW_017189601.1	35465	Diff chr
snp12286-scaffold1460-635128	21	61548064	NW_017212929.1	9053	Diff chr
snp7634-scaffold1276-66829	21	68776902	NW_017218283.1	47871	Diff chr
snp29137-scaffold3120-3777	21	69847850	NW_017189555.1	41335	Diff chr
snp22919-scaffold2285-4762	21	70207755	NW_017189779.1	8758	Diff chr
snp6908-scaffold1251-1645032	22	153118	NW_017192837.1	4217	Diff chr
snp16336-scaffold1721-50878	22	207166	19	56308	Diff chr
snp6777-scaffold1248-3461	22	2148348	NW_017195002.1	18342	Diff chr
snp24948-scaffold2559-2623	22	24933663	NW_017189835.1	21262	Diff chr
snp3015-scaffold1091-532776	22	28656485	NW_017195047.1	4274	Diff chr
snp15335-scaffold163-2151150	22	39125059	NW_017213846.1	8341	Diff chr
snp56008-scaffold870-892566	22	59191374	NW_017204235.1	1300	Diff chr
snp12373-scaffold1467-180788	22	59681038	NW_017189526.1	64139	Diff chr
snp51708-scaffold761-28451	23	22021270	NW_017201677.1	8862	Diff chr
snp47408-scaffold668-856975	23	24373923	NW_017200230.1	978	Diff chr
snp25265-scaffold2590-491502	23	28361404	NW_017218284.1	25287	Diff chr
snp4883-scaffold1164-40780	23	33204753	18	47818	Diff chr
snp4884-scaffold1164-70551	23	33234632	18	77717	Diff chr
snp4885-scaffold1164-110152	23	33274331	18	117251	Diff chr
snp4886-scaffold1164-152255	23	33316277	18	159285	Diff chr
snp4887-scaffold1164-210933	23	33374623	18	217787	Diff chr
snp4888-scaffold1164-248816	23	33409853	18	252989	Diff chr
snp4889-scaffold1164-281618	23	33442553	18	285515	Diff chr
snp4890-scaffold1164-325799	23	33486179	18	329294	Diff chr
snp4891-scaffold1164-368338	23	33528979	18	372276	Diff chr
snp4892-scaffold1164-422704	23	33583383	18	426908	Diff chr
snp4893-scaffold1164-471211	23	33632227	18	475748	Diff chr
snp4894-scaffold1164-520964	23	33681964	18	525489	Diff chr
snp4895-scaffold1164-553675	23	33715805	18	559157	Diff chr
snp4896-scaffold1164-585982	23	33750949	18	594381	Diff chr
snp4897-scaffold1164-617804	23	33783670	18	626051	Diff chr
snp4898-scaffold1164-647084	23	33812639	18	655120	Diff chr
snp4899-scaffold1164-698099	23	33863357	18	705906	Diff chr
snp4900-scaffold1164-750662	23	33914043	18	756624	Diff chr
snp4901-scaffold1164-806000	23	33967706	18	810322	Diff chr
snp4902-scaffold1164-844520	23	34006395	18	849020	Diff chr
snp4903-scaffold1164-886395	23	34056592	NW_017216503.1	5861	Diff chr
snp4904-scaffold1164-946748	23	34117681	18	960278	Diff chr
snp4905-scaffold1164-981392	23	34152474	18	995136	Diff chr
snp4906-scaffold1164-1011970	23	34182972	18	1025645	Diff chr
snp4907-scaffold1164-1066088	23	34237313	18	1080016	Diff chr
snp4908-scaffold1164-1125072	23	34296629	18	1139343	Diff chr
snp4910-scaffold1164-1216600	23	34388697	18	1231403	Diff chr
snp4911-scaffold1164-1247342	23	34419363	18	1262149	Diff chr
snp4913-scaffold1164-1343187	23	34514769	18	1357708	Diff chr
snp4914-scaffold1164-1375454	23	34547839	18	1390783	Diff chr
snp4915-scaffold1164-1420241	23	34592309	18	1435287	Diff chr
snp4916-scaffold1164-1462262	23	34636055	18	1479067	Diff chr
snp4917-scaffold1164-1516467	23	34690072	18	1533125	Diff chr
snp4918-scaffold1164-1611370	23	34786057	18	1629128	Diff chr
snp4919-scaffold1164-1665943	23	34842181	18	1685702	Diff chr
snp43837-scaffold591-35232	23	34882299	18	1725841	Diff chr
snp37057-scaffold45-17628	23	35022451	18	1815236	Diff chr
snp37058-scaffold45-72666	23	35078479	18	1871294	Diff chr
snp37059-scaffold45-111509	23	35117912	18	1910733	Diff chr
snp37060-scaffold45-160701	23	35167235	18	1960114	Diff chr
snp37061-scaffold45-213438	23	35220925	NW_017215769.1	20243	Diff chr
snp37062-scaffold45-245229	23	35254387	18	1484916	Diff chr
snp11182-scaffold140-2574013	23	36023556	12	47232738	Diff chr
snp19963-scaffold1995-1035138	23	49729617	NW_017217773.1	20139	Diff chr
snp43666-scaffold585-1572192	23	50788674	8	79183944	Diff chr
snp18719-scaffold1894-33682	23	50837084	NW_017212604.1	11080	Diff chr
snp42685-scaffold5679-13555	23	50852247	NW_017208127.1	8266	Diff chr
snp20278-scaffold2008-19632	24	258056	NW_017199929.1	13821	Diff chr
snp20279-scaffold2008-65783	24	305648	NW_017204678.1	8126	Diff chr
snp59275-scaffold974-665970	24	31687598	NW_017191992.1	8384	Diff chr
snp43189-scaffold5743-21629	24	33682719	NW_017189645.1	12916	Diff chr
snp21086-scaffold2064-17345	24	33755112	NW_017189645.1	1930	Diff chr
snp17704-scaffold1838-149549	24	62522611	NW_017191228.1	7397	Diff chr
snp15027-scaffold1605-670000	25	285180	NW_017215104.1	8637	Diff chr
snp25072-scaffold2586-316846	25	2054838	NW_017213010.1	6054	Diff chr
snp28593-scaffold3066-339341	25	3879226	NW_017207976.1	93	Diff chr
snp54635-scaffold8341-242763	25	42251598	NW_017190161.1	92613	Diff chr
snp54634-scaffold8341-212037	25	42277932	NW_017190161.1	66316	Diff chr
snp54633-scaffold8341-166918	25	42312981	NW_017190161.1	31274	Diff chr
snp36413-scaffold4379-13185	25	43097059	NW_017189592.1	19659	Diff chr
snp13742-scaffold1532-10283	26	10004257	NW_017190560.1	9952	Diff chr
snp2706-scaffold1078-9894	26	10096597	NW_017189869.1	2314	Diff chr
snp6220-scaffold122-43889	26	11813307	NW_017214403.1	2314	Diff chr
snp15992-scaffold1682-263920	26	15938996	NW_017216489.1	16238	Diff chr
snp55636-scaffold862-2049610	26	28933828	NW_017200173.1	6616	Diff chr
snp29842-scaffold3232-47453	26	50159857	NW_017219307.1	1839	Diff chr
snp25266-scaffold2596-30831	26	51154183	NW_017206628.1	1775	Diff chr
snp56517-scaffold891-16039	27	297096	NW_017206229.1	2658	Diff chr
snp30716-scaffold34-893524	27	3025439	NW_017202033.1	13716	Diff chr
snp30303-scaffold333-3762473	27	10207839	NW_017189786.1	26496	Diff chr
snp44436-scaffold604-433733	27	11502466	NW_017211829.1	10629	Diff chr
snp51919-scaffold762-3912814	27	42433591	NW_017212815.1	10447	Diff chr
snp19160-scaffold1927-490384	28	7051380	NW_017214946.1	7380	Diff chr
snp59543-scaffold982-334410	28	9172151	NW_017215053.1	8984	Diff chr
snp54848-scaffold838-3560232	28	16580466	NW_017209136.1	13164	Diff chr
snp56843-scaffold90-1264266	28	19338733	NW_017216664.1	9038	Diff chr
snp42445-scaffold561-947502	28	22139191	NW_017189892.1	14830	Diff chr
snp42425-scaffold561-84619	28	23007681	3	79343761	Diff chr
snp59572-scaffold983-62157	29	6319229	NW_017189549.1	49026	Diff chr
snp16739-scaffold1752-782554	29	13965912	NW_017203572.1	18021	Diff chr
snp44123-scaffold599-648628	29	20493611	NW_017204901.1	13036	Diff chr
snp38569-scaffold489-683480	29	21119348	NW_017215923.1	2700	Diff chr
snp43852-scaffold592-612280	29	23003035	NW_017219239.1	5675	Diff chr
snp2839-scaffold1083-752904	29	26887930	NW_017189725.1	9904	Diff chr
snp36504-scaffold4399-11380	29	48742483	NW_017216975.1	21845	Diff chr
snp27542-scaffold2947-60671	29	51222469	NW_017189536.1	4591	Diff chr
snp27543-scaffold2947-91411	29	51253462	NW_017189536.1	35710	Diff chr
snp27544-scaffold2947-124345	29	51286864	NW_017189536.1	68690	Diff chr
snp7789-scaffold1280-127615	3	4839906	NW_017209692.1	415	Diff chr
snp21715-scaffold213-40854	3	8704760	NW_017200692.1	8587	Diff chr
snp21717-scaffold213-126701	3	8791936	NW_017214458.1	12035	Diff chr
snp39890-scaffold5095-11243	3	17445346	NW_017216144.1	6204	Diff chr
snp50663-scaffold73-1092297	3	17953234	NW_017189676.1	23826	Diff chr
snp36589-scaffold4404-3540	3	21343309	NW_017215736.1	14669	Diff chr
snp26820-scaffold2819-64322	3	23098661	NW_017190155.1	22467	Diff chr
snp26819-scaffold2819-16070	3	23147568	NW_017190155.1	71433	Diff chr
snp37589-scaffold460-424634	3	33670566	NW_017211741.1	1958	Diff chr
snp25323-scaffold261-374342	3	34934317	NW_017191291.1	18811	Diff chr
snp46926-scaffold654-2455271	3	37849277	NW_017199951.1	11865	Diff chr
snp43597-scaffold582-289882	3	38368789	NW_017202266.1	7851	Diff chr
snp217-scaffold1004-859671	3	54174538	NW_017197361.1	8021	Diff chr
snp30122-scaffold3309-11669	3	69980978	NW_017196686.1	5230	Diff chr
snp11860-scaffold144-856031	3	75272659	NW_017199931.1	72	Diff chr
snp48640-scaffold6901-43966	3	100370023	15	19673252	Diff chr
snp13935-scaffold15446-6258	3	121691392	NW_017189534.1	8381	Diff chr
snp36349-scaffold4353-182963	3	121719813	NW_017189534.1	37978	Diff chr
snp36350-scaffold4353-213019	3	121746116	NW_017189534.1	64315	Diff chr
snp38014-scaffold4722-4701	3	121793412	NW_017214802.1	16751	Diff chr
snp15883-scaffold1669-9047	3	121851427	NW_017193573.1	6097	Diff chr
snp43729-scaffold5874-9444	3	121865588	NW_017195898.1	7038	Diff chr
snp26685-scaffold280-895438	4	882381	NW_017212635.1	10117	Diff chr
snp41451-scaffold5392-13893	4	2005844	21	25003633	Diff chr
snp46406-scaffold641-778594	4	2801249	NW_017211816.1	6897	Diff chr
snp34399-scaffold404-885581	4	5726790	NW_017202663.1	15472	Diff chr
snp55936-scaffold87-177532	4	26852865	NW_017199017.1	744	Diff chr
snp19229-scaffold1934-283568	4	33632994	NW_017189707.1	14769	Diff chr
snp19228-scaffold1934-202325	4	33714438	NW_017189707.1	104113	Diff chr
snp19227-scaffold1934-157425	4	33759763	NW_017189707.1	149604	Diff chr
snp22340-scaffold2208-51495	4	33847686	NW_017189707.1	236610	Diff chr
snp19225-scaffold1934-28251	4	33889013	NW_017189707.1	279588	Diff chr
snp32121-scaffold363-726723	4	40799813	9	34002545	Diff chr
snp53922-scaffold820-344988	4	70391771	NW_017200814.1	4211	Diff chr
snp23715-scaffold2393-61676	4	114068502	NW_017189832.1	1643	Diff chr
snp14991-scaffold1601-994	4	114225405	NW_017210437.1	24193	Diff chr
snp48003-scaffold678-407628	5	51860673	12	60454059	Diff chr
snp23887-scaffold2406-121226	5	73188738	NW_017212970.1	8316	Diff chr
snp59670-scaffold988-13560	5	73318248	NW_017217196.1	11185	Diff chr
snp22692-scaffold2251-22471	5	100627790	NW_017213760.1	7936	Diff chr
snp36253-scaffold434-7187	5	100692273	NW_017192486.1	13787	Diff chr
snp12299-scaffold1462-1469	5	100888398	NW_017214048.1	15041	Diff chr
snp12174-scaffold1453-41167	5	101464333	NW_017214591.1	20872	Diff chr
snp35356-scaffold4242-13082	5	101564898	NW_017212476.1	10393	Diff chr
snp14802-scaffold1598-5149	5	101652200	NW_017212733.1	2064	Diff chr
snp51123-scaffold748-395765	5	102827220	NW_017201246.1	18479	Diff chr
snp47214-scaffold6615-3768	5	112018857	NW_017189770.1	9151	Diff chr
snp12654-scaffold1483-402121	5	112030802	NW_017189770.1	21117	Diff chr
snp10778-scaffold1384-329404	5	114853880	NW_017212681.1	7951	Diff chr
snp7961-scaffold12886-28972	5	115796969	NW_017189560.1	51132	Diff chr
snp22489-scaffold2225-111916	5	118717868	NW_017191023.1	4731	Diff chr
snp22494-scaffold2225-427254	5	119026680	NW_017213422.1	11834	Diff chr
snp4844-scaffold1161-173542	6	2515849	NW_017216979.1	5624	Diff chr
snp31089-scaffold344-37203	6	9977328	NW_017216331.1	8391	Diff chr
snp31093-scaffold344-202509	6	10141681	NW_017204024.1	1974	Diff chr
snp46560-scaffold645-1205929	6	23409719	NW_017213563.1	6258	Diff chr
snp12511-scaffold148-262347	6	31482840	NW_017199646.1	3770	Diff chr
snp16813-scaffold1760-490009	6	36264245	21	2183902	Diff chr
snp41633-scaffold541-2785665	6	53700859	NW_017214812.1	6685	Diff chr
snp41614-scaffold541-1967495	6	54523856	NW_017198690.1	18956	Diff chr
snp41588-scaffold541-847886	6	55647928	NW_017215591.1	16929	Diff chr
snp27056-scaffold289-86271	6	56658517	NW_017212539.1	23170	Diff chr
snp27074-scaffold289-834056	6	57410932	NW_017190901.1	5064	Diff chr
snp57971-scaffold94-291350	6	65693856	NW_017191822.1	5431	Diff chr
snp58152-scaffold94-7988289	6	73386709	NW_017203438.1	15998	Diff chr
snp27982-scaffold30-1846816	6	81415447	NW_017207582.1	858	Diff chr
snp2797-scaffold1080-1017465	6	103151216	NW_017189523.1	83776	Diff chr
snp2798-scaffold1080-1055543	6	103189156	NW_017189523.1	45688	Diff chr
snp2799-scaffold1080-1084393	6	103215614	NW_017189523.1	19225	Diff chr
snp16088-scaffold1692-593503	6	113253018	NW_017213205.1	6983	Diff chr
snp23629-scaffold2388-4188	6	113481615	NW_017214680.1	11055	Diff chr
snp24776-scaffold2535-24982	6	115531192	NW_017216320.1	7631	Diff chr
snp27700-scaffold2951-27605	6	116004705	NW_017218119.1	8072	Diff chr
snp41567-scaffold5407-5726	6	117244206	3	26509044	Diff chr
snp30959-scaffold3410-62272	6	117271357	NW_017189565.1	10858	Diff chr
snp30958-scaffold3410-28140	6	117305644	NW_017189565.1	45047	Diff chr
snp56632-scaffold8959-19594	6	117765077	NW_017189684.1	10786	Diff chr
snp19386-scaffold196-118857	7	1247805	NW_017192263.1	16202	Diff chr
snp52403-scaffold780-1025831	7	12260049	NW_017189632.1	15427	Diff chr
snp23237-scaffold2321-8304	7	14666275	NW_017189666.1	6645	Diff chr
snp2720-scaffold1079-655080	7	16761394	NW_017189930.1	20183	Diff chr
snp50484-scaffold724-910315	7	26103512	NW_017214979.1	13079	Diff chr
snp59829-scaffold995-343503	7	33758867	NW_017215192.1	23691	Diff chr
snp30575-scaffold339-746067	7	44122488	NW_017218696.1	6891	Diff chr
snp22703-scaffold226-22195	7	53953954	NW_017190801.1	1139	Diff chr
snp24857-scaffold254-2943819	7	62551242	NW_017212694.1	18564	Diff chr
snp8089-scaffold1294-279420	7	94751933	NW_017211897.1	22839	Diff chr
snp9298-scaffold134-186592	7	99402583	NW_017202795.1	5177	Diff chr
snp33280-scaffold391-684881	8	6333826	NW_017189594.1	39026	Diff chr
snp33279-scaffold391-652555	8	6367077	NW_017199998.1	4236	Diff chr
snp26692-scaffold280-1209490	8	9912215	4	120531943	Diff chr
snp17202-scaffold1796-149155	8	11682123	NW_017212252.1	11324	Diff chr
snp27137-scaffold2898-214323	8	12019943	NW_017196498.1	1222	Diff chr
snp48147-scaffold681-1298261	8	14971345	NW_017195854.1	13402	Diff chr
snp24579-scaffold25-790930	8	18845005	NW_017198159.1	3294	Diff chr
snp24567-scaffold25-266914	8	19380376	NW_017212325.1	7756	Diff chr
snp59369-scaffold978-938840	8	29193511	NW_017194468.1	8780	Diff chr
snp3857-scaffold1121-1521681	8	30710675	NW_017204143.1	280	Diff chr
snp44586-scaffold606-2564498	8	51887581	NW_017194931.1	2523	Diff chr
snp44654-scaffold606-5479325	8	54786243	24	54398098	Diff chr
snp12192-scaffold1454-674414	8	56709865	NW_017205177.1	3519	Diff chr
snp3259-scaffold10997-4300	8	58976320	NW_017219223.1	10315	Diff chr
snp29139-scaffold3123-21247	8	58994182	NW_017189691.1	15980	Diff chr
snp20280-scaffold2008-130142	8	70083473	NW_017219161.1	10877	Diff chr
snp34727-scaffold412-50962	8	90223641	NW_017193128.1	15901	Diff chr
snp34767-scaffold412-1548513	8	91728430	NW_017201079.1	9214	Diff chr
snp32855-scaffold38-4202052	8	92052685	NW_017189864.1	1771	Diff chr
snp32770-scaffold38-277685	8	97505288	NW_017212951.1	5192	Diff chr
snp34213-scaffold401-2373273	8	99199542	NW_017213455.1	3760	Diff chr
snp16245-scaffold1709-168767	8	114202334	NW_017189611.1	2655	Diff chr
snp16246-scaffold1709-208471	8	114243533	NW_017189611.1	43859	Diff chr
snp32037-scaffold36-635211	9	3426997	NW_017219062.1	5877	Diff chr
snp23269-scaffold2326-218346	9	7777478	NW_017190638.1	3810	Diff chr
snp35439-scaffold427-1147933	9	41700338	NW_017212154.1	11076	Diff chr
snp35469-scaffold427-2512368	9	43072459	NW_017189702.1	2405	Diff chr
snp3558-scaffold1110-209434	9	59765853	NW_017193950.1	9515	Diff chr
snp43452-scaffold579-3999526	9	62331480	NW_017204013.1	22067	Diff chr
snp11586-scaffold1423-1578642	9	69717532	NW_017217856.1	8908	Diff chr
snp29892-scaffold3246-24822	9	73980597	NW_017189621.1	13637	Diff chr
snp40997-scaffold5283-23818	9	74109691	NW_017218419.1	6385	Diff chr
snp16997-scaffold1773-19440	9	74177453	NW_017212022.1	6253	Diff chr
snp33129-scaffold3877-11950	9	74185779	NW_017212022.1	14587	Diff chr
snp17197-scaffold1795-4692	9	74355807	NW_017216965.1	2584	Diff chr
snp34934-scaffold4161-11857	9	74439225	NW_017212060.1	8294	Diff chr
snp27534-scaffold2932-48964	9	75290173	NW_017189793.1	16963	Diff chr
snp31567-scaffold3501-11037	9	75408920	NW_017217917.1	18988	Diff chr
snp45588-scaffold623-669903	9	75579238	NW_017189711.1	2861	Diff chr
snp20251-scaffold2000-410989	9	90113457	NW_017209962.1	62	Diff chr
snp8816-scaffold1316-225140	Y	891844	NW_017189685.1	14328	Diff chr
snp18774-scaffold19-3424305	Y	4568766	NW_017189755.1	3536	Diff chr
snp58781-scaffold96-411898	Y	4612509	NW_017216570.1	11699	Diff chr
snp35505-scaffold428-15876	X	87804	NW_017189564.1	59215	Diff chr
snp34352-scaffold403-2114977	X	3664378	24	9817502	Diff chr
snp57486-scaffold92-790875	X	6380620	NW_017215857.1	7246	Diff chr
snp57540-scaffold92-3336412	X	8948326	NW_017212762.1	11470	Diff chr
snp57557-scaffold92-4183025	X	9797555	NW_017189566.1	49887	Diff chr
snp57559-scaffold92-4271968	X	9887540	NW_017189806.1	13207	Diff chr
snp25910-scaffold268-290203	X	10357185	NW_017190163.1	30858	Diff chr
snp25911-scaffold268-321069	X	10388863	NW_017190163.1	62549	Diff chr
snp25922-scaffold268-866407	X	10935622	NW_017189528.1	55271	Diff chr
snp25923-scaffold268-946158	X	11015584	NW_017189524.1	58694	Diff chr
snp7247-scaffold1267-1440349	X	11164574	NW_017197925.1	11466	Diff chr
snp56614-scaffold894-2943070	X	14010730	NW_017211717.1	1300	Diff chr
snp56584-scaffold894-1377437	X	15590733	NW_017189547.1	26889	Diff chr
snp25730-scaffold265-1002523	X	15595563	NW_017189547.1	22062	Diff chr
snp56583-scaffold894-1315674	X	15653003	NW_017190149.1	89189	Diff chr
snp56569-scaffold894-767034	X	16204109	NW_017189587.1	46810	Diff chr
snp56552-scaffold894-28600	X	16948114	NW_017189553.1	37428	Diff chr
snp17074-scaffold1781-47400	X	17207149	NW_017195224.1	4621	Diff chr
snp59534-scaffold981-835500	X	17802870	NW_017189519.1	519644	Diff chr
snp59533-scaffold981-802007	X	17836924	NW_017189519.1	485584	Diff chr
snp59532-scaffold981-771596	X	17867369	NW_017189519.1	455050	Diff chr
snp59531-scaffold981-742402	X	17896714	NW_017189519.1	425669	Diff chr
snp59530-scaffold981-701951	X	17937163	NW_017189519.1	385220	Diff chr
snp59528-scaffold981-614130	X	18025088	NW_017189519.1	297288	Diff chr
snp59527-scaffold981-581661	X	18058121	NW_017189519.1	264248	Diff chr
snp59526-scaffold981-518957	X	18120906	NW_017189519.1	201480	Diff chr
snp59525-scaffold981-479878	X	18159993	NW_017189519.1	162397	Diff chr
snp59523-scaffold981-366692	X	18272301	NW_017189519.1	95035	Diff chr
snp59522-scaffold981-308809	X	18330248	NW_017189519.1	37086	Diff chr
snp59521-scaffold981-275402	X	18363619	NW_017189519.1	3723	Diff chr
snp29569-scaffold3208-51068	X	18721171	NW_017212306.1	23152	Diff chr
snp32211-scaffold3654-9944	X	18832601	NW_017216550.1	2465	Diff chr
snp24424-scaffold2478-15073	X	18950327	NW_017211724.1	2151	Diff chr
snp30500-scaffold3364-56517	X	18980819	NW_017214180.1	23574	Diff chr
snp9167-scaffold1334-406640	X	19851392	NW_017213116.1	14144	Diff chr
snp9179-scaffold1334-959332	X	20412493	NW_017207893.1	25355	Diff chr
snp56708-scaffold897-410739	X	21588131	NW_017213182.1	4602	Diff chr
snp3285-scaffold110-870159	X	23553887	NW_017207382.1	9787	Diff chr
snp40267-scaffold513-1541361	X	24745849	NW_017196818.1	25098	Diff chr
snp56043-scaffold873-1393966	X	27324874	NW_017189593.1	44583	Diff chr
snp2042-scaffold1061-20259	X	27408136	NW_017189639.1	20642	Diff chr
snp56040-scaffold873-1303157	X	27738247	NW_017219117.1	3765	Diff chr
snp2763-scaffold108-145698	X	27937858	NW_017189940.1	38534	Diff chr
snp2764-scaffold108-174442	X	27966671	NW_017189940.1	67345	Diff chr
snp2772-scaffold108-589640	X	28376314	NW_017189681.1	7740	Diff chr
snp2774-scaffold108-701432	X	28490741	NW_017189785.1	29523	Diff chr
snp21103-scaffold2068-74686	X	28566413	NW_017189785.1	105199	Diff chr
snp21104-scaffold2068-107993	X	28599645	NW_017189785.1	138444	Diff chr
snp21105-scaffold2068-142620	X	28634381	NW_017189785.1	173182	Diff chr
snp21106-scaffold2068-191684	X	28683495	NW_017189785.1	222301	Diff chr
snp57002-scaffold905-255801	X	29478019	NW_017190167.1	26482	Diff chr
snp57003-scaffold905-289329	X	29511604	NW_017190167.1	60065	Diff chr
snp57007-scaffold905-571144	X	29792632	NW_017205676.1	34071	Diff chr
snp45965-scaffold63-7250851	X	31936266	NW_017190118.1	31468	Diff chr
snp45964-scaffold63-7213112	X	31974235	NW_017190118.1	69447	Diff chr
snp45963-scaffold63-7176560	X	32011767	NW_017190118.1	106985	Diff chr
snp45948-scaffold63-6398953	X	32795989	NW_017189745.1	22451	Diff chr
snp45871-scaffold63-2378108	X	36848288	NW_017212851.1	2849	Diff chr
snp45825-scaffold63-97799	X	39156323	NW_017212738.1	52266	Diff chr
snp45824-scaffold63-54070	X	39199652	NW_017212738.1	8848	Diff chr
snp51570-scaffold757-989984	X	42249062	NW_017206894.1	19202	Diff chr
snp51577-scaffold757-1327618	X	42586830	NW_017189951.1	22404	Diff chr
snp51578-scaffold757-1372959	X	42632747	NW_017189951.1	68328	Diff chr
snp51581-scaffold757-1511720	X	42772475	NW_017195428.1	4090	Diff chr
snp51592-scaffold757-2087300	X	43346951	NW_017190170.1	31881	Diff chr
snp13467-scaffold152-1759056	X	44423029	NW_017203560.1	18455	Diff chr
snp13455-scaffold152-1143236	X	45043469	NW_017189539.1	37414	Diff chr
snp13443-scaffold152-474170	X	45711578	NW_017189881.1	13041	Diff chr
snp20212-scaffold200-586113	X	46779900	NW_017189520.1	67780	Diff chr
snp20213-scaffold200-616234	X	46810818	NW_017189520.1	36857	Diff chr
snp20220-scaffold200-954636	X	47149438	NW_017209577.1	7780	Diff chr
snp20236-scaffold200-1728207	X	47931323	NW_017189583.1	12920	Diff chr
snp20237-scaffold200-1767961	X	47972464	NW_017214523.1	13957	Diff chr
snp20238-scaffold200-1801481	X	48005955	NW_017189569.1	34507	Diff chr
snp38692-scaffold491-1426857	X	52050879	NW_017214902.1	6027	Diff chr
snp38679-scaffold491-844456	X	52644607	NW_017190018.1	8823	Diff chr
snp38678-scaffold491-814651	X	52674591	NW_017190018.1	39064	Diff chr
snp38677-scaffold491-768369	X	52722271	NW_017190018.1	86778	Diff chr
snp38676-scaffold491-712234	X	52778846	NW_017190018.1	152805	Diff chr
snp38675-scaffold491-670095	X	52822184	NW_017189631.1	24192	Diff chr
snp38672-scaffold491-520878	X	52963664	NW_017200558.1	757	Diff chr
snp18514-scaffold187-2144388	X	53817676	NW_017190153.1	21704	Diff chr
snp18513-scaffold187-2088965	X	53873201	NW_017190153.1	77243	Diff chr
snp1326-scaffold1035-1530678	X	54689306	NW_017189674.1	359507	Diff chr
snp1324-scaffold1035-1410036	X	54810939	NW_017189674.1	237560	Diff chr
snp1323-scaffold1035-1348924	X	54872440	NW_017189674.1	176028	Diff chr
snp1322-scaffold1035-1309459	X	54912181	NW_017189674.1	136382	Diff chr
snp1321-scaffold1035-1258380	X	54959006	NW_017189674.1	89541	Diff chr
snp1320-scaffold1035-1223434	X	54994016	NW_017189674.1	54511	Diff chr
snp1319-scaffold1035-1180476	X	55037686	NW_017189674.1	10322	Diff chr
snp1313-scaffold1035-905479	X	55317059	NW_017189741.1	121230	Diff chr
snp1312-scaffold1035-872809	X	55349860	NW_017189741.1	154052	Diff chr
snp1311-scaffold1035-842539	X	55380854	NW_017189741.1	184891	Diff chr
snp1310-scaffold1035-789497	X	55434259	NW_017189741.1	238323	Diff chr
snp1306-scaffold1035-564903	X	55659817	NW_017189596.1	324714	Diff chr
snp1305-scaffold1035-497005	X	55728634	NW_017189596.1	255913	Diff chr
snp1303-scaffold1035-430097	X	55795926	NW_017189596.1	188580	Diff chr
snp1302-scaffold1035-393759	X	55830879	NW_017189596.1	151947	Diff chr
snp1301-scaffold1035-351667	X	55873298	NW_017189596.1	109552	Diff chr
snp1300-scaffold1035-320154	X	55904731	NW_017189596.1	78111	Diff chr
snp1299-scaffold1035-266372	X	55959568	NW_017189596.1	23290	Diff chr
snp1296-scaffold1035-113855	X	56112968	NW_017189552.1	437445	Diff chr
snp1295-scaffold1035-62238	X	56164647	NW_017189552.1	385715	Diff chr
[truncated: 366 more rows]
