# Supplementary material for: A near complete genome for goat genetic and genomic research
Source: Genet Sel Evol. 2021 Sep 10;53:74. doi: 10.1186/s12711-021-00668-5 (PMC8434745; doi:10.1186/s12711-021-00668-5)
Supplement: Supplementary file 6 — Additional file 6: Table S16. Y chromosome-linked scaffolds in ARS1 that we suggest to be replaced by our Y chromosome scaffold from Saanen_v1. The Y chromosome-linked scaffolds in ARS1 were listed which could be replaced by our new Y chromosome scaffold from Saanen_v1 to facilitate downstream analysis. [file 12711_2021_668_MOESM6_ESM.xlsx]

## Sheet: Sheet1
Table S16. Y chromosome-linked scaffolds in ARS1 that we suggest to be replaced by our Y chromosome scaffold from Saanen_v1
Y scaffold ID in ARS1	Length (bp)
NW_017189533.1	86976
NW_017189535.1	82149
NW_017189542.1	79977
NW_017189551.1	73159
NW_017189563.1	528190
NW_017189567.1	64577
NW_017189571.1	62416
NW_017189578.1	60812
NW_017189585.1	519723
NW_017189586.1	58459
NW_017189607.1	477693
NW_017189610.1	50431
NW_017189612.1	50338
NW_017189618.1	458718
NW_017189628.1	47078
NW_017189635.1	46051
NW_017189651.1	42940
NW_017189660.1	41370
NW_017189685.1	386696
NW_017189693.1	37247
NW_017189695.1	37016
NW_017189696.1	381639
NW_017189700.1	36405
NW_017189712.1	35674
NW_017189720.1	34774
NW_017189734.1	33912
NW_017189746.1	32901
NW_017189749.1	32787
NW_017189755.1	32471
NW_017189758.1	32140
NW_017189761.1	31841
NW_017189782.1	30778
NW_017189788.1	29705
NW_017189795.1	29210
NW_017189813.1	28121
NW_017189819.1	27619
NW_017189822.1	27592
NW_017189823.1	27566
NW_017189829.1	231175
NW_017189847.1	26310
NW_017189860.1	25890
NW_017189882.1	24769
NW_017189885.1	194156
NW_017189888.1	24614
NW_017189889.1	24561
NW_017189893.1	24470
NW_017189895.1	24396
NW_017189902.1	23849
NW_017189907.1	191876
NW_017189909.1	23514
NW_017189912.1	23083
NW_017189920.1	22367
NW_017189924.1	22231
NW_017189938.1	21617
NW_017189944.1	21474
NW_017189948.1	21271
NW_017189968.1	20032
NW_017189970.1	19971
NW_017189985.1	175500
NW_017189996.1	174486
NW_017190040.1	161901
NW_017190096.1	153009
NW_017190102.1	13759
NW_017190107.1	152804
NW_017190115.1	11701
NW_017190129.1	146950
NW_017190134.1	142165
NW_017190137.1	639497
NW_017190144.1	127556
NW_017190152.1	118895
NW_017190154.1	116622
NW_017190158.1	594094
NW_017190159.1	111692
NW_017190164.1	105001
NW_017190377.1	11319
NW_017190413.1	11303
NW_017190447.1	11284
NW_017190559.1	11230
NW_017190687.1	11159
NW_017190739.1	11129
NW_017190778.1	11112
NW_017190846.1	21817
NW_017191223.1	21664
NW_017191711.1	21513
NW_017191767.1	21483
NW_017191813.1	10604
NW_017191837.1	10589
NW_017191862.1	10579
NW_017191967.1	21420
NW_017192175.1	21370
NW_017192387.1	21310
NW_017192405.1	10297
NW_017192495.1	10251
NW_017192742.1	21238
NW_017192842.1	10085
NW_017192960.1	10036
NW_017193052.1	21147
NW_017193098.1	9969
NW_017193338.1	9852
NW_017193483.1	21043
NW_017193625.1	9719
NW_017193898.1	9592
NW_017194146.1	9475
NW_017194161.1	20881
NW_017194251.1	9426
NW_017194271.1	31197
NW_017194436.1	20746
NW_017194721.1	9212
NW_017194810.1	9176
NW_017194813.1	20638
NW_017194816.1	9172
NW_017194833.1	9165
NW_017194935.1	30981
NW_017194958.1	20556
NW_017195110.1	9060
NW_017195135.1	20520
NW_017195225.1	9014
NW_017195468.1	8907
NW_017195544.1	20427
NW_017195617.1	8843
NW_017195642.1	8834
NW_017195709.1	46485
NW_017195933.1	8714
NW_017196087.1	20300
NW_017196153.1	30713
NW_017196164.1	8609
NW_017196210.1	8590
NW_017196255.1	8572
NW_017196509.1	20178
NW_017196560.1	8452
NW_017196966.1	8285
NW_017197130.1	8208
NW_017197316.1	8124
NW_017197328.1	19995
NW_017197359.1	8109
NW_017197478.1	8054
NW_017197655.1	7979
NW_017197742.1	7942
NW_017197758.1	7935
NW_017197948.1	19872
NW_017197981.1	19866
NW_017197994.1	7853
NW_017198298.1	7744
NW_017198560.1	7643
NW_017198725.1	7582
NW_017198827.1	7552
NW_017198829.1	7551
NW_017198922.1	19670
NW_017198998.1	19654
NW_017199004.1	7486
NW_017199044.1	19644
NW_017199065.1	7463
NW_017199501.1	7318
NW_017199551.1	7298
NW_017199729.1	7232
NW_017200048.1	7137
NW_017200075.1	7128
NW_017200193.1	7081
NW_017200336.1	19394
NW_017200510.1	6982
NW_017200651.1	6943
NW_017200803.1	19286
NW_017200813.1	6890
NW_017200935.1	6848
NW_017200936.1	19266
NW_017200948.1	6845
NW_017201165.1	6774
NW_017201323.1	19193
NW_017201369.1	6712
NW_017201443.1	6690
NW_017201711.1	19136
NW_017201855.1	19109
NW_017201962.1	6520
NW_017202021.1	29164
NW_017202034.1	6501
NW_017202055.1	19079
NW_017202180.1	6454
NW_017202574.1	29052
NW_017202911.1	6213
NW_017202925.1	6210
NW_017203139.1	18892
NW_017203161.1	18885
NW_017203283.1	18863
NW_017203446.1	6019
NW_017203461.1	28803
NW_017203714.1	5929
NW_017204055.1	5795
NW_017204137.1	5772
NW_017204829.1	5508
NW_017204856.1	18606
NW_017205015.1	5441
NW_017205332.1	18531
NW_017205421.1	18523
NW_017205824.1	5125
NW_017205864.1	18446
NW_017205942.1	18430
NW_017206093.1	5014
NW_017206153.1	18397
NW_017206223.1	4969
NW_017206314.1	4933
NW_017206758.1	4737
NW_017207005.1	28378
NW_017207166.1	4545
NW_017207342.1	4466
NW_017207393.1	18192
NW_017207434.1	4420
NW_017208160.1	18080
NW_017208209.1	4043
NW_017208367.1	3962
NW_017208449.1	3922
NW_017208721.1	3752
NW_017208854.1	3674
NW_017208905.1	3647
NW_017209298.1	3411
NW_017209576.1	3220
NW_017209764.1	17891
NW_017209982.1	17851
NW_017210005.1	17849
NW_017210008.1	2944
NW_017210327.1	17819
NW_017210377.1	2642
NW_017210438.1	17809
NW_017210482.1	17798
NW_017210928.1	2117
NW_017210958.1	17713
NW_017211599.1	17574
NW_017211600.1	17570
NW_017211608.1	17556
NW_017211667.1	17488
NW_017211695.1	17441
NW_017211718.1	17418
NW_017211773.1	17352
NW_017211794.1	17333
NW_017211799.1	17322
NW_017211844.1	17258
NW_017211850.1	17253
NW_017211901.1	17199
NW_017211918.1	17183
NW_017211998.1	17085
NW_017212027.1	17052
NW_017212174.1	16886
NW_017212206.1	26380
NW_017212219.1	16845
NW_017212234.1	16818
NW_017212317.1	26327
NW_017212357.1	16706
NW_017212483.1	26104
NW_017212579.1	16448
NW_017212628.1	25979
NW_017212653.1	16378
NW_017212677.1	16346
NW_017212682.1	16337
NW_017212712.1	16311
NW_017212842.1	16181
NW_017212882.1	16150
NW_017212917.1	25691
NW_017212922.1	16115
NW_017212924.1	16113
NW_017212948.1	16090
NW_017213051.1	15993
NW_017213071.1	35938
NW_017213115.1	15928
NW_017213123.1	15921
NW_017213240.1	15800
NW_017213249.1	25304
NW_017213271.1	25303
NW_017213284.1	15760
NW_017213334.1	15718
NW_017213345.1	15713
NW_017213399.1	15659
NW_017213471.1	25149
NW_017213499.1	15561
NW_017213543.1	15528
NW_017213568.1	15511
NW_017213602.1	15473
NW_017213609.1	15467
NW_017213611.1	15466
NW_017213626.1	35451
NW_017213682.1	15399
NW_017213706.1	15362
NW_017213721.1	15346
NW_017213782.1	15288
NW_017213786.1	15284
NW_017213793.1	15275
NW_017213908.1	15163
NW_017213915.1	24839
NW_017213920.1	15152
NW_017213923.1	15150
NW_017214023.1	15056
NW_017214059.1	24719
NW_017214083.1	15006
NW_017214106.1	14984
NW_017214168.1	14928
NW_017214382.1	14752
NW_017214400.1	14739
NW_017214429.1	14714
NW_017214435.1	14709
NW_017214536.1	24460
NW_017214573.1	14586
NW_017214633.1	14537
NW_017214767.1	14435
NW_017214818.1	14402
NW_017214837.1	14387
NW_017214844.1	14383
NW_017214853.1	14374
NW_017214869.1	24311
NW_017214964.1	14276
NW_017215121.1	14162
NW_017215149.1	14140
NW_017215236.1	24100
NW_017215265.1	14053
NW_017215277.1	14045
NW_017215294.1	14028
NW_017215325.1	24039
NW_017215535.1	13840
NW_017215878.1	13588
NW_017215881.1	13586
NW_017215896.1	13576
NW_017215956.1	34179
NW_017216043.1	13477
NW_017216045.1	23569
NW_017216080.1	23548
NW_017216095.1	13440
NW_017216125.1	13412
NW_017216244.1	13320
NW_017216246.1	23469
NW_017216262.1	13313
NW_017216281.1	13301
NW_017216357.1	23384
NW_017216361.1	13236
NW_017216399.1	13215
NW_017216434.1	23353
NW_017216470.1	13174
NW_017216761.1	12980
NW_017216772.1	12971
NW_017216797.1	12958
NW_017216855.1	12917
NW_017216896.1	12888
NW_017216908.1	23123
NW_017216960.1	12853
NW_017217041.1	23036
NW_017217064.1	23035
NW_017217221.1	12680
NW_017217250.1	12662
NW_017217287.1	12632
NW_017217383.1	12567
NW_017217397.1	22892
NW_017217402.1	12558
NW_017217547.1	12466
NW_017217667.1	12382
NW_017217668.1	12381
NW_017217803.1	12295
NW_017217886.1	12240
NW_017217889.1	12239
NW_017217896.1	12235
NW_017218027.1	12146
NW_017218039.1	22631
NW_017218194.1	12049
NW_017218202.1	12043
NW_017218285.1	22525
NW_017218353.1	11965
NW_017218356.1	11962
NW_017218640.1	22415
NW_017218786.1	11720
NW_017218851.1	22319
NW_017219041.1	11597
NW_017219106.1	22233
NW_017219225.1	11505
NW_017219316.1	22143
